# Supplementary material for: t-3-Ethyl-r-2,c-7-bis­(4-methoxy­phen­yl)-1,4-diazepan-5-one
Source: Acta Crystallogr Sect E Struct Rep Online. 2009 Oct 28;65(Pt 11):o2885–6. doi: 10.1107/S1600536809043311 (PMC2971068; doi:10.1107/S1600536809043311)
Supplement: Supplementary file 2 [file e-65-o2885-Isup2.hkl]

#
# h,k,l, Fc-squared, Fo-squared, sigma(Fo-squared) and status flag
#
data_I
_shelx_title ' I         P-1          R = 0.05'
_shelx_refln_list_code          4
_shelx_F_calc_maximum      206.13
_exptl_crystal_F_000       760.00
_reflns_d_resolution_high  0.7289
 
loop_
 _symmetry_equiv_pos_as_xyz
 'x, y, z'
 '-x, -y, -z'
 
_cell_length_a    10.5190
_cell_length_b    13.3480
_cell_length_c    15.0472
_cell_angle_alpha 102.118
_cell_angle_beta   93.662
_cell_angle_gamma 110.287
 
_shelx_F_squared_multiplier     1.000
 
loop_
 _refln_index_h
 _refln_index_k
 _refln_index_l
 _refln_F_squared_calc
 _refln_F_squared_meas
 _refln_F_squared_sigma
 _refln_observed_status
   2   0   0     1620.62     1524.54     17.54 o
   3   0   0     3569.14     3754.19     37.70 o
   4   0   0      313.68      275.16      4.44 o
   5   0   0        1.37        1.81      0.57 o
   6   0   0        1.51        0.63      1.13 o
   7   0   0       43.14       37.89      2.14 o
   8   0   0        0.02        0.39      0.81 o
   9   0   0      173.56      151.03      3.62 o
  10   0   0        4.42        5.42      1.40 o
  11   0   0        0.92        1.37      1.35 o
  12   0   0        0.19        0.69      0.83 o
  13   0   0        1.58        1.46      1.01 o
 -13   1   0       14.25       18.99      2.17 o
 -12   1   0       27.21       25.24      3.12 o
 -11   1   0        1.06        0.34      1.05 o
 -10   1   0       31.24       34.76      1.69 o
  -9   1   0       31.97       33.29      2.40 o
  -8   1   0      336.55      366.03      8.17 o
  -7   1   0      280.42      255.15      4.71 o
  -6   1   0      558.98      557.06     11.58 o
  -5   1   0      273.70      303.52      6.09 o
  -4   1   0     2409.96     2330.49     34.73 o
  -3   1   0      427.96      488.37      8.49 o
  -2   1   0    18691.02    18026.11    266.10 o
  -1   1   0     1220.17      839.61     23.46 o
   1   1   0     1290.65     1452.06     10.48 o
   2   1   0      155.64      126.09      1.29 o
   3   1   0     6249.45     6066.23     51.76 o
   4   1   0       17.34       12.78      0.55 o
   5   1   0      618.27      695.80      8.41 o
   6   1   0        1.09        1.65      0.86 o
   7   1   0      270.75      256.88      4.21 o
   8   1   0        8.71        4.80      2.27 o
   9   1   0      143.11      139.67      4.89 o
  10   1   0       22.03       19.57      1.40 o
  11   1   0        8.90        7.32      1.01 o
  12   1   0       11.78       13.72      1.42 o
  13   1   0        3.28        3.14      1.15 o
 -13   2   0        0.05       -0.61      5.30 o
 -12   2   0        0.24        3.22      4.49 o
 -11   2   0        0.30        1.06      4.28 o
 -10   2   0       65.98       74.12     10.12 o
  -9   2   0       56.21       60.89      2.34 o
  -8   2   0        3.97        2.90      0.99 o
  -7   2   0        3.67        2.00      1.25 o
  -6   2   0      889.89      863.74     14.58 o
  -5   2   0     1740.72     1762.23     26.98 o
  -4   2   0     3696.95     3794.31     67.31 o
  -3   2   0     5995.79     5864.35     67.08 o
  -2   2   0        1.43       -0.19      0.19 o
  -1   2   0     2215.87     2260.97     17.15 o
   0   2   0      447.36      455.37      3.90 o
   1   2   0     1071.15     1073.84      8.33 o
   2   2   0     4994.36     4842.81     38.64 o
   3   2   0        6.77        5.21      0.35 o
   4   2   0      568.96      547.85      4.87 o
   5   2   0       10.51        9.26      0.55 o
   6   2   0        0.59        1.60      0.47 o
   7   2   0      364.61      368.16      4.51 o
   8   2   0      552.08      524.09      8.42 o
   9   2   0       48.51       42.23      2.67 o
  10   2   0       10.77       13.09      1.17 o
  11   2   0        0.42       -0.72      0.99 o
  12   2   0        0.24       -0.45      1.10 o
 -14   3   0        0.44        0.24      5.71 o
 -13   3   0        0.10        5.26      4.94 o
 -12   3   0        4.92        2.24      4.61 o
 -11   3   0        0.52        0.88      2.55 o
 -10   3   0        0.47       -1.11      2.25 o
  -9   3   0        4.76        2.69      2.65 o
  -8   3   0       53.93       56.47      4.97 o
  -7   3   0        4.72        3.63      1.35 o
  -6   3   0        6.21        0.31      1.39 o
  -5   3   0     2318.01     2464.16     31.38 o
  -4   3   0       70.11       61.93      1.24 o
  -3   3   0     2822.35     2819.40     23.87 o
  -2   3   0     3228.95     3169.57     26.60 o
  -1   3   0      179.14      215.21      1.92 o
   0   3   0      331.74      401.97      3.65 o
   1   3   0     1323.69     1349.80     11.05 o
   2   3   0     1571.61     1536.88     14.03 o
   3   3   0     1612.15     1554.46     13.52 o
   4   3   0     1475.41     1506.05     12.58 o
   5   3   0       29.10       33.40      0.89 o
   6   3   0       97.97       95.47      1.81 o
   7   3   0      221.96      213.95      3.39 o
   8   3   0       64.07       60.23      1.90 o
   9   3   0        2.13        0.99      0.97 o
  10   3   0        2.58        3.92      1.10 o
  11   3   0        0.65        1.42      1.32 o
  12   3   0        0.51        0.36      1.58 o
 -14   4   0        2.48        5.63      5.96 o
 -13   4   0        1.11        2.45      3.46 o
 -12   4   0        1.02        2.63      3.03 o
 -11   4   0        4.13        5.41      2.78 o
 -10   4   0       11.45       10.40      2.89 o
  -9   4   0       11.73       11.85      2.61 o
  -8   4   0       31.89       29.54      1.84 o
  -7   4   0        8.15        6.30      0.85 o
  -6   4   0       27.62       17.25      0.96 o
  -5   4   0      446.27      429.65      5.58 o
  -4   4   0     3369.40     3272.09     27.57 o
  -3   4   0      941.96     1001.60      8.78 o
  -2   4   0      727.83      741.09      6.60 o
  -1   4   0     1487.43     1535.70     13.27 o
   0   4   0     1661.57     1787.46     14.67 o
   1   4   0       12.01       12.64      0.52 o
   2   4   0       79.56       87.16      1.46 o
   3   4   0      348.54      365.65      3.82 o
   4   4   0       64.83       63.80      1.27 o
   5   4   0        1.76        4.01      0.63 o
   6   4   0       50.51       54.80      1.62 o
   7   4   0        2.92        4.64      0.99 o
   8   4   0       28.40       21.97      1.40 o
   9   4   0        6.50        4.68      1.16 o
  10   4   0        8.45       10.57      1.39 o
  11   4   0        0.09       -1.24      1.24 o
 -14   5   0        6.13        6.89      4.06 o
 -13   5   0        1.00        2.90      3.43 o
 -12   5   0        0.19       -1.32      5.73 o
 -11   5   0        6.78       11.78      3.30 o
 -10   5   0        3.03        4.61      0.83 o
  -9   5   0      103.52       87.40      2.25 o
  -8   5   0       82.55      100.93      3.20 o
  -7   5   0      166.01      153.07      3.04 o
  -6   5   0     1100.79     1089.11     10.83 o
  -5   5   0        9.58       11.44      0.52 o
  -4   5   0       18.34       18.14      0.62 o
  -3   5   0      632.80      626.78      6.14 o
  -2   5   0       23.87       28.16      0.92 o
  -1   5   0        1.45        2.65      0.45 o
   0   5   0      333.97      327.74      3.47 o
   1   5   0        7.25        4.96      0.52 o
   2   5   0       46.73       66.27      1.28 o
   3   5   0        5.31        6.21      0.55 o
   4   5   0      628.33      617.92      6.16 o
   5   5   0       85.53       85.55      1.68 o
   6   5   0       16.45       11.33      1.03 o
   7   5   0        2.77       -0.42      0.71 o
   8   5   0        2.76        2.39      1.14 o
   9   5   0       27.94       35.37      1.88 o
  10   5   0       10.03       11.11      1.57 o
  11   5   0        2.00        0.82      1.45 o
 -14   6   0        0.14       -6.04      8.93 o
 -13   6   0        0.00       -2.82      3.26 o
 -12   6   0        5.82        3.16      1.18 o
 -11   6   0       59.88       52.78      3.58 o
 -10   6   0       22.54       20.91      1.37 o
  -9   6   0       29.89       26.40      1.46 o
  -8   6   0        6.24        7.34      0.64 o
  -7   6   0       15.55       12.24      0.71 o
  -6   6   0      171.47      156.05      1.96 o
  -5   6   0      342.42      342.45      3.58 o
  -4   6   0        7.04        4.75      0.51 o
  -3   6   0     2577.29     2676.98     22.76 o
  -2   6   0       12.89       10.31      0.66 o
  -1   6   0      805.98      848.59      8.33 o
   0   6   0     3092.27     3263.11     27.85 o
   1   6   0        0.69       -0.08      0.43 o
   2   6   0       17.89       17.73      0.78 o
   3   6   0       68.00       69.57      1.56 o
   4   6   0      198.85      200.66      2.79 o
   5   6   0        5.77        7.19      0.88 o
   6   6   0        0.51       -0.83      0.83 o
   7   6   0        2.15       -0.77      0.77 o
   8   6   0        2.17        4.34      1.29 o
   9   6   0        5.36        7.11      1.80 o
  10   6   0        1.64        3.56      1.45 o
 -14   7   0        0.29       -0.61      4.98 o
 -13   7   0       12.33        9.83      1.36 o
 -12   7   0        0.79        0.88      1.15 o
 -11   7   0        0.01       -0.78      0.78 o
 -10   7   0       25.43       18.92      1.11 o
  -9   7   0       15.68       14.45      0.94 o
  -8   7   0       32.44       35.48      1.35 o
  -7   7   0      161.19      144.21      1.85 o
  -6   7   0       46.21       35.23      1.03 o
  -5   7   0      106.29      125.81      1.87 o
  -4   7   0      126.11      145.33      2.03 o
  -3   7   0        3.06        2.13      0.71 o
  -2   7   0       18.18       15.65      0.79 o
  -1   7   0      776.06      806.88     13.61 o
   0   7   0       43.67       39.12      1.54 o
   1   7   0       12.35       24.35      1.07 o
   2   7   0      180.00      178.80      2.54 o
   3   7   0       60.08       71.57      2.22 o
   4   7   0      142.18      143.77      2.46 o
   5   7   0      347.63      360.93      4.68 o
   6   7   0      108.59      104.29      2.49 o
   7   7   0        0.73       -1.45      1.45 o
   8   7   0       13.34       16.86      2.19 o
   9   7   0        0.02        0.92      2.55 o
  10   7   0        8.62       14.20      2.08 o
 -14   8   0        2.71        3.49      0.93 o
 -13   8   0        4.48        5.02      0.95 o
 -12   8   0        0.03       -0.76      0.76 o
 -11   8   0        0.01       -0.87      0.87 o
 -10   8   0       49.49       45.65      1.61 o
  -9   8   0       42.65       43.78      1.62 o
  -8   8   0       99.54       95.58      2.24 o
  -7   8   0       62.31       59.98      1.69 o
  -6   8   0       40.96       49.72      1.15 o
  -5   8   0      118.59      101.86      1.59 o
  -4   8   0      199.06      201.13      2.64 o
  -3   8   0      532.50      572.08      6.31 o
  -2   8   0        4.27        2.14      0.60 o
  -1   8   0      194.19      208.08      2.78 o
   0   8   0      156.34      155.60      3.28 o
   1   8   0      142.23      131.87      2.37 o
   2   8   0       29.56       34.76      1.70 o
   3   8   0       20.81       21.20      1.18 o
   4   8   0      166.18      156.51      2.87 o
   5   8   0       28.14       22.22      1.52 o
   6   8   0        1.72        0.96      1.28 o
   7   8   0        5.76        7.64      1.42 o
   8   8   0        0.28        0.08      1.34 o
   9   8   0        0.85        2.12      3.47 o
 -14   9   0        0.59        1.04      0.92 o
 -13   9   0        6.10        8.34      1.15 o
 -12   9   0        2.13        2.25      0.97 o
 -11   9   0        5.80        4.78      1.01 o
 -10   9   0       59.65       57.15      1.92 o
  -9   9   0       45.10       39.08      1.64 o
  -8   9   0       58.53       46.01      1.48 o
  -7   9   0       51.62       61.78      1.40 o
  -6   9   0       34.90       35.93      1.20 o
  -5   9   0       22.86       26.99      1.08 o
  -4   9   0      144.57      147.40      2.77 o
  -3   9   0      167.42      168.69      2.72 o
  -2   9   0       62.98       57.35      1.87 o
  -1   9   0      235.85      236.26      3.35 o
   0   9   0      948.29      932.17     21.56 o
   1   9   0       46.33       42.73      2.88 o
   2   9   0       14.24       11.60      1.19 o
   3   9   0        5.00        2.66      1.04 o
   4   9   0       35.14       35.25      2.01 o
   5   9   0       23.81       19.95      3.20 o
   6   9   0       10.25       10.84      2.36 o
   7   9   0        0.01       -1.39      1.87 o
   8   9   0        0.08        3.11      1.97 o
 -14  10   0        6.04       12.63      1.38 o
 -13  10   0        9.22       11.09      1.34 o
 -12  10   0        1.80        0.58      0.94 o
 -11  10   0        1.86        1.48      1.10 o
 -10  10   0        0.33       -0.84      0.84 o
  -9  10   0      198.94      207.97      3.52 o
  -8  10   0        0.61       -0.91      0.91 o
  -7  10   0       45.25       39.45      2.00 o
  -6  10   0      152.05      158.09      2.58 o
  -5  10   0       82.63       87.35      1.92 o
  -4  10   0       57.23       58.41      1.70 o
  -3  10   0       30.15       26.70      1.31 o
  -2  10   0       28.59       25.41      1.38 o
  -1  10   0       51.12       50.87      2.84 o
   0  10   0        5.83        9.45      1.85 o
   1  10   0        0.89       -1.50      1.50 o
   2  10   0       76.61       72.29      3.18 o
   3  10   0       49.28       37.02      2.71 o
   4  10   0        0.11       -0.30      1.77 o
   5  10   0       30.25       28.52      3.07 o
   6  10   0        1.23       -0.24      2.07 o
   7  10   0        0.18        1.82      4.83 o
   8  10   0        2.32        4.23      2.90 o
 -13  11   0        0.60        1.06      1.22 o
 -12  11   0        0.28       -0.05      1.14 o
 -11  11   0        0.64        1.94      1.16 o
 -10  11   0       41.30       46.54      1.96 o
  -9  11   0       88.92       95.10      2.11 o
  -8  11   0       45.76       45.70      1.73 o
  -7  11   0        3.73        1.89      1.04 o
  -6  11   0      107.76      104.22      2.40 o
  -5  11   0        5.51        5.41      1.12 o
  -4  11   0      146.08      140.25      3.44 o
  -3  11   0      362.78      355.95      8.05 o
  -2  11   0        3.64       -0.28      1.93 o
  -1  11   0      374.81      373.53     11.00 o
   0  11   0      264.72      261.22      8.88 o
   1  11   0       16.69        9.61      3.69 o
   2  11   0       16.79       17.66      2.46 o
   3  11   0       40.86       34.51      4.85 o
   4  11   0       38.51       34.76      4.81 o
   5  11   0        1.27       -2.73      2.73 o
   6  11   0        0.57       -2.61      2.98 o
   7  11   0        0.76        0.57      3.22 o
 -13  12   0       20.32       26.00      1.96 o
 -12  12   0        2.49       -0.72      1.29 o
 -11  12   0        0.00       -0.70      1.19 o
 -10  12   0        8.96        7.30      1.33 o
  -9  12   0       38.24       37.77      1.80 o
  -8  12   0        6.95        7.13      1.35 o
  -7  12   0       31.07       34.03      2.17 o
  -6  12   0       96.39       89.97      2.96 o
  -5  12   0      221.68      195.27      5.72 o
  -4  12   0        2.67       -0.05      1.66 o
  -3  12   0      283.86      258.87      8.78 o
  -2  12   0       17.54       15.75      3.06 o
  -1  12   0        0.37        0.68      2.35 o
   0  12   0       22.12       27.25      3.49 o
   1  12   0       16.61       16.66      2.97 o
   2  12   0       17.01       19.95      4.24 o
   3  12   0       22.48       28.88      4.85 o
   4  12   0        0.05        1.43      3.18 o
   5  12   0       21.73       19.58      4.61 o
   6  12   0        8.31       15.18      4.12 o
 -13  13   0        0.64        5.42      2.12 o
 -12  13   0        5.43        9.48      1.86 o
 -11  13   0       12.12        8.49      1.82 o
 -10  13   0       27.43       27.37      1.82 o
  -9  13   0        6.75        3.93      1.45 o
  -8  13   0        3.44        1.03      1.46 o
  -7  13   0       11.86       11.09      3.23 o
  -6  13   0       78.11       81.19      3.94 o
  -5  13   0       76.94       73.14      3.83 o
  -4  13   0       23.93       18.83      3.11 o
  -3  13   0      193.18      194.57      7.81 o
  -2  13   0       28.68       25.06      3.58 o
  -1  13   0       10.76       16.52      4.83 o
   0  13   0        0.32       -0.87      3.37 o
   1  13   0       13.27       24.01      3.51 o
   2  13   0        0.75        2.04      3.51 o
   3  13   0        0.41       -2.12      3.10 o
   4  13   0        0.22        0.08      3.63 o
   5  13   0       34.45       46.75      5.92 o
 -12  14   0        6.45        5.93      3.16 o
 -11  14   0        8.24        8.56      2.95 o
 -10  14   0        3.82        3.64      1.90 o
  -9  14   0        1.73        0.41      2.24 o
  -8  14   0       24.38       23.39      2.64 o
  -7  14   0        3.00        4.95      1.99 o
  -6  14   0       52.59       51.97      4.37 o
  -5  14   0       12.70        8.04      4.12 o
  -4  14   0       27.12       26.38      4.04 o
  -3  14   0        5.41        0.58      2.90 o
  -2  14   0       65.71       57.94      4.97 o
  -1  14   0       21.44       21.55      3.73 o
   0  14   0       15.86       20.74      3.62 o
   1  14   0        4.25        6.28      4.16 o
   2  14   0        0.10       -2.41      3.55 o
   3  14   0       37.61       34.76      5.87 o
   4  14   0        1.32        3.02      4.16 o
 -11  15   0       19.99       19.93      3.41 o
 -10  15   0        0.22       -1.82      1.82 o
  -9  15   0        3.61        5.61      2.28 o
  -8  15   0       19.56       15.08      3.41 o
  -7  15   0        0.55        2.24      2.64 o
  -6  15   0       21.22       21.89      5.63 o
  -5  15   0        8.87        7.87      4.16 o
  -4  15   0       50.55       53.32      4.67 o
  -3  15   0        4.71        9.94      3.17 o
  -2  15   0       20.26       30.22      5.24 o
  -1  15   0        0.01       -1.33      3.22 o
   0  15   0        1.59        3.87      2.98 o
   1  15   0       38.97       40.47      6.49 o
   2  15   0       13.26       16.89      5.34 o
 -10  16   0        0.18        0.08      2.60 o
  -9  16   0        0.02        1.88      2.62 o
  -8  16   0        0.16       -1.02      2.72 o
  -7  16   0       51.59       65.47     11.20 o
  -6  16   0        4.59        9.19      3.25 o
  -5  16   0        0.23        3.59      4.16 o
  -4  16   0        7.22       10.69      4.65 o
  -3  16   0       23.03       22.82      4.04 o
  -2  16   0        6.85        8.31      3.30 o
  -1  16   0        1.08       -2.74      4.39 o
   0  16   0        0.46       -0.61      4.28 o
   1  16   0        6.24        5.14      4.98 o
  -9  17   0        2.48        6.24      6.65 o
  -8  17   0        1.89        3.58      5.71 o
  -7  17   0       11.35       16.41      3.73 o
  -6  17   0        0.06        1.90      2.83 o
  -5  17   0        3.05       -3.79      3.79 o
  -4  17   0        6.07       12.52      5.26 o
  -3  17   0        1.40       -2.87      2.87 o
  -2  17   0        3.09       -1.46      3.16 o
  -1  17   0        8.28       16.07      5.47 o
   5 -18   1        3.23        4.81      4.98 o
   6 -18   1        0.24        0.06      3.19 o
   1 -17   1        9.47       10.35      3.69 o
   2 -17   1        0.31        1.88      3.29 o
   3 -17   1       13.56       16.84      4.00 o
   4 -17   1        6.12        9.02      4.98 o
   5 -17   1        5.57        6.45      4.73 o
   6 -17   1        4.34        5.07      3.27 o
   7 -17   1       14.60       18.32      3.99 o
   8 -17   1        0.86       -0.97      2.91 o
   9 -17   1        0.02       -2.51      2.81 o
  -1 -16   1        2.00        1.84      4.57 o
   0 -16   1        0.92       -3.67      3.96 o
   1 -16   1        1.62        0.21      2.96 o
   2 -16   1        0.03       -1.34      2.82 o
   3 -16   1       14.14       10.85      4.77 o
   4 -16   1        3.04        5.18      4.36 o
   5 -16   1        1.32        3.92      4.36 o
   6 -16   1        3.38        2.51      3.16 o
   7 -16   1        2.42       -1.82      2.67 o
   8 -16   1       25.20       20.24      3.72 o
   9 -16   1        0.18       -2.00      2.71 o
  10 -16   1        2.99        1.74      2.63 o
  -3 -15   1        4.74        5.18      4.45 o
  -2 -15   1        3.08        3.88      4.45 o
  -1 -15   1       10.03        8.69      4.65 o
   0 -15   1        5.53       10.11      3.47 o
   1 -15   1        9.33        5.77      3.06 o
   2 -15   1       16.87       23.13      5.41 o
   3 -15   1        0.86       -1.73      2.55 o
   4 -15   1        0.84        0.93      2.41 o
   5 -15   1       23.87       21.58      4.94 o
   6 -15   1       19.63       25.10      4.00 o
   7 -15   1       35.99       30.79      3.90 o
   8 -15   1       35.86       36.94      4.13 o
   9 -15   1        8.17        9.31      2.43 o
  10 -15   1        0.04       -2.87      2.87 o
  11 -15   1       10.37        9.76      1.95 o
  -4 -14   1        0.05        3.75      4.00 o
  -3 -14   1        0.97        6.16      4.20 o
  -2 -14   1        0.06        1.75      3.51 o
  -1 -14   1       26.58       33.17      5.51 o
   0 -14   1       11.11        8.14      3.06 o
   1 -14   1       69.66       76.11      5.52 o
   2 -14   1      176.25      176.82      7.81 o
   3 -14   1       10.18        8.33      3.20 o
   4 -14   1        0.62       -1.52      3.08 o
   5 -14   1        0.87        5.59      3.47 o
   6 -14   1       14.43        9.88      2.96 o
   7 -14   1        5.33        9.20      2.20 o
   8 -14   1        0.45        1.19      1.85 o
   9 -14   1       45.36       57.51      3.50 o
  10 -14   1        0.06       -1.69      1.69 o
  11 -14   1       12.79       11.34      3.06 o
  12 -14   1       11.96       14.85      2.51 o
  -5 -13   1        1.20        0.61      3.63 o
  -4 -13   1       42.25       57.07      6.28 o
  -3 -13   1        1.66        2.65      3.47 o
  -2 -13   1       28.82       31.13      5.14 o
  -1 -13   1        0.68       -0.24      2.40 o
   0 -13   1        0.28       -1.14      2.11 o
   1 -13   1        5.79        3.96      2.48 o
   2 -13   1       26.18       23.36      5.47 o
   3 -13   1       40.08       41.09      3.92 o
   4 -13   1       75.86       69.54      4.86 o
   5 -13   1       85.77       81.95      3.95 o
   6 -13   1       23.37       16.93      2.29 o
   7 -13   1        2.97        1.98      2.49 o
   8 -13   1       23.79       22.00      1.79 o
   9 -13   1       32.01       32.60      2.00 o
  10 -13   1       26.03       33.36      1.81 o
  11 -13   1        7.27        2.48      1.52 o
  12 -13   1        7.95        5.64      1.65 o
  13 -13   1        0.61        0.15      2.46 o
  -6 -12   1        3.36        2.37      3.47 o
  -5 -12   1        3.91        1.22      3.55 o
  -4 -12   1        0.83       -2.12      3.14 o
  -3 -12   1        4.03        8.61      3.63 o
  -2 -12   1       11.74        9.87      3.63 o
  -1 -12   1       29.04       27.23      3.43 o
   0 -12   1       59.72       57.10      4.37 o
   1 -12   1      344.84      342.93     10.70 o
   2 -12   1      135.20      132.19      6.12 o
   3 -12   1      141.67      141.95      6.39 o
   4 -12   1      347.87      329.72     10.13 o
   5 -12   1        2.61        4.77      1.71 o
   6 -12   1      289.69      291.34      6.89 o
   7 -12   1        0.21       -1.08      1.08 o
   8 -12   1        2.91       -0.33      1.04 o
   9 -12   1        4.51        4.09      1.23 o
  10 -12   1       19.59       20.42      1.60 o
  11 -12   1       29.91       39.79      1.97 o
  12 -12   1        4.24        2.08      1.32 o
  13 -12   1        4.56        3.98      1.44 o
  -7 -11   1        2.67        2.24      3.30 o
  -6 -11   1       21.24       26.03      4.36 o
  -5 -11   1       11.62       13.03      2.77 o
  -4 -11   1        1.14       -1.41      2.00 o
  -3 -11   1        0.00       -1.68      1.68 o
  -2 -11   1       58.38       67.02      3.71 o
  -1 -11   1      205.74      190.78      7.46 o
   0 -11   1      231.03      222.99      8.05 o
   1 -11   1        1.34       -1.66      2.00 o
   2 -11   1       76.47       82.23      3.59 o
   3 -11   1      200.41      182.40      5.31 o
   4 -11   1       91.72       85.57      2.71 o
   5 -11   1        2.87        0.74      1.02 o
   6 -11   1      270.02      257.44      3.75 o
   7 -11   1       13.91       15.40      1.62 o
   8 -11   1       16.66       18.32      1.18 o
   9 -11   1        1.37       -0.79      0.79 o
  10 -11   1        7.35        6.11      1.24 o
  11 -11   1       10.69       10.09      1.32 o
  12 -11   1        0.21       -1.10      1.10 o
  13 -11   1        9.75       12.44      1.48 o
  -8 -10   1       34.58       49.72      9.95 o
  -7 -10   1       10.95       16.26      3.14 o
  -6 -10   1        8.42        3.06      2.22 o
  -5 -10   1        0.82        4.29      2.06 o
  -4 -10   1       10.14        6.29      1.85 o
  -3 -10   1       61.24       56.51      2.86 o
  -2 -10   1       45.66       36.28      2.48 o
  -1 -10   1       20.09       14.05      2.15 o
   0 -10   1      603.59      572.03      8.46 o
   1 -10   1      211.32      217.49      4.85 o
   2 -10   1      127.86      140.28      2.95 o
   3 -10   1      112.72      103.09      2.81 o
   4 -10   1       29.98       26.67      1.25 o
   5 -10   1      186.53      175.45      2.65 o
   6 -10   1       98.10      107.81      2.07 o
   7 -10   1       73.93       74.52      1.86 o
   8 -10   1        9.36        5.84      0.93 o
   9 -10   1       68.85       67.40      2.22 o
  10 -10   1        6.68        4.62      1.22 o
  11 -10   1        4.64        3.84      1.08 o
  12 -10   1        0.38       -0.13      1.16 o
  13 -10   1        1.25        2.46      1.14 o
  14 -10   1        3.54        2.09      1.42 o
  -9  -9   1        1.50        3.83      3.88 o
  -8  -9   1        0.32       -0.01      1.78 o
  -7  -9   1        4.84        2.96      2.12 o
  -6  -9   1        3.46        6.27      1.71 o
  -5  -9   1        2.86        3.25      1.30 o
  -4  -9   1      349.96      331.71      5.90 o
  -3  -9   1      188.80      187.75      3.78 o
  -2  -9   1       18.70       23.10      2.08 o
  -1  -9   1      249.09      259.25      4.30 o
   0  -9   1      214.13      207.59      5.43 o
   1  -9   1      190.27      216.94      2.94 o
   2  -9   1        0.29        0.39      0.52 o
   3  -9   1      176.28      173.77      2.91 o
   4  -9   1        0.03       -0.48      0.58 o
   5  -9   1       33.95       32.70      1.17 o
   6  -9   1        6.11        9.79      0.78 o
   7  -9   1      130.72      127.86      2.15 o
   8  -9   1      254.74      236.41      3.19 o
   9  -9   1       29.91       28.79      1.61 o
  10  -9   1        3.23        2.53      0.84 o
  11  -9   1        0.09       -0.41      0.76 o
  12  -9   1        0.02       -0.65      0.91 o
  13  -9   1        0.41       -0.93      0.93 o
  14  -9   1        0.79        0.19      1.01 o
  -9  -8   1       19.44       26.19      4.94 o
  -8  -8   1        1.89        2.85      1.27 o
  -7  -8   1        0.42       -1.17      1.17 o
  -6  -8   1        9.40       10.03      1.50 o
  -5  -8   1      113.13      105.95      2.77 o
  -4  -8   1       29.19       30.63      1.53 o
  -3  -8   1       54.58       53.08      1.70 o
  -2  -8   1       26.48       29.40      1.29 o
  -1  -8   1       13.27       10.66      0.92 o
   0  -8   1       59.05       60.81      1.83 o
   1  -8   1      575.07      574.44      5.78 o
   2  -8   1       18.17       14.70      0.88 o
   3  -8   1       63.50       69.10      1.62 o
   4  -8   1       13.05       11.08      0.69 o
   5  -8   1       11.78       10.82      0.67 o
   6  -8   1        0.00       -0.50      0.50 o
   7  -8   1       24.07       17.02      1.07 o
   8  -8   1        4.57        4.49      0.82 o
   9  -8   1      123.87      111.16      2.39 o
  10  -8   1        1.40       -0.46      0.80 o
  11  -8   1        0.00        0.02      1.01 o
  12  -8   1        0.00       -0.49      0.77 o
  13  -8   1        8.41        9.40      1.27 o
  14  -8   1        0.38        0.50      0.95 o
 -10  -7   1        4.72        5.77      2.05 o
  -9  -7   1        3.90        5.77      2.64 o
  -8  -7   1        2.28       -1.26      1.90 o
  -7  -7   1       51.46       63.47      2.20 o
  -6  -7   1        4.61        5.60      1.08 o
  -5  -7   1        0.31       -0.86      0.86 o
  -4  -7   1      251.56      227.86      3.17 o
  -3  -7   1       11.37        8.66      0.82 o
  -2  -7   1        0.02        1.17      0.61 o
  -1  -7   1      153.59      176.58      2.82 o
   0  -7   1       34.27       32.20      1.79 o
   1  -7   1       67.75       75.98      2.12 o
   2  -7   1       79.44       80.68      1.67 o
   3  -7   1      176.51      201.31      2.50 o
   4  -7   1     1005.27     1055.39      9.62 o
   5  -7   1       87.35       79.56      1.30 o
   6  -7   1       33.72       31.57      0.89 o
   7  -7   1       95.52       88.45      1.56 o
   8  -7   1      262.39      249.52      3.70 o
   9  -7   1       26.87       25.77      1.13 o
  10  -7   1       18.62       17.60      0.98 o
  11  -7   1        0.25        0.25      0.66 o
  12  -7   1        0.08       -0.29      1.08 o
  13  -7   1       18.26       17.75      1.56 o
  14  -7   1        6.98        6.29      4.07 o
 -10  -6   1        8.56        9.90      2.02 o
  -9  -6   1        0.17       -0.15      1.27 o
  -8  -6   1        1.19        1.36      1.19 o
  -7  -6   1        1.51        2.78      0.84 o
  -6  -6   1       50.43       40.05      1.43 o
  -5  -6   1      408.47      369.52      4.32 o
  -4  -6   1        0.52        0.41      0.60 o
  -3  -6   1        3.06        1.57      0.43 o
  -2  -6   1      472.27      471.91      5.56 o
  -1  -6   1      470.35      473.83      5.54 o
   0  -6   1        0.05       -0.28      0.28 o
   1  -6   1      166.08      183.48      2.28 o
   2  -6   1        1.48        4.15      0.88 o
   3  -6   1      872.15      885.84      8.11 o
   4  -6   1       75.10       57.91      1.09 o
   5  -6   1      405.00      394.38      3.81 o
   6  -6   1      262.05      261.88      2.85 o
   7  -6   1       92.49       98.74      1.80 o
   8  -6   1        5.52        4.98      0.59 o
   9  -6   1        3.07        0.77      1.37 o
  10  -6   1       44.07       50.61      2.46 o
  11  -6   1        3.47        3.66      1.50 o
  12  -6   1        0.01        0.55      1.30 o
  13  -6   1        6.68        4.76      3.40 o
  14  -6   1        3.90        7.12      3.85 o
 -11  -5   1        7.70        7.90      2.39 o
 -10  -5   1        8.96        4.55      1.36 o
  -9  -5   1        0.21       -0.41      1.12 o
  -8  -5   1        8.27       10.12      1.28 o
  -7  -5   1      225.25      214.66      3.30 o
  -6  -5   1      131.69      127.69      2.24 o
  -5  -5   1       87.89       78.76      1.61 o
  -4  -5   1      126.76      115.65      1.89 o
  -3  -5   1       84.54       76.57      1.75 o
  -2  -5   1     1719.83     1903.74     16.62 o
  -1  -5   1     1052.77     1155.91     11.76 o
   0  -5   1      322.85      341.34      3.76 o
   1  -5   1     1933.58     2044.32     18.55 o
   2  -5   1        2.16        0.81      0.33 o
   3  -5   1      102.49      111.15      1.58 o
   4  -5   1      324.05      251.38      2.56 o
   5  -5   1        0.06        0.05      0.31 o
   6  -5   1      141.25      132.91      2.46 o
   7  -5   1       95.24      103.39      2.40 o
   8  -5   1       96.49       87.14      2.22 o
   9  -5   1        1.16       -0.94      0.94 o
  10  -5   1        5.45        3.72      0.90 o
  11  -5   1       16.21       18.54      3.44 o
  12  -5   1        2.03        4.06      3.13 o
  13  -5   1        0.93        3.05      3.33 o
  14  -5   1        1.25        0.27      6.79 o
 -11  -4   1       12.36       11.21      1.49 o
 -10  -4   1        4.94        5.48      1.22 o
  -9  -4   1       26.25       22.98      1.49 o
  -8  -4   1        2.64        0.49      0.95 o
  -7  -4   1        0.00       -0.84      0.84 o
  -6  -4   1      114.60      101.23      1.73 o
  -5  -4   1      425.75      386.69      3.86 o
  -4  -4   1      268.10      251.78      2.92 o
  -3  -4   1      273.48      247.79      2.84 o
  -2  -4   1      678.45      721.21      7.04 o
  -1  -4   1      334.47      347.22      3.98 o
   0  -4   1     1077.67     1121.26      8.95 o
   1  -4   1      179.98      208.69      2.11 o
   2  -4   1      801.31      779.10      6.96 o
   3  -4   1      381.09      409.26      3.50 o
   4  -4   1        4.66       -0.40      0.64 o
   5  -4   1       58.55       54.47      1.31 o
   6  -4   1       72.03       66.96      1.68 o
   7  -4   1      582.04      546.75      7.89 o
   8  -4   1       24.51       27.37      1.93 o
   9  -4   1        1.76        1.45      2.16 o
  10  -4   1       51.70       59.53      4.56 o
  11  -4   1        0.90        2.00      2.71 o
  12  -4   1        7.91        5.60      3.13 o
  13  -4   1        0.00       -0.43      3.12 o
  14  -4   1        1.67       -4.49      5.51 o
 -12  -3   1        0.21        2.01      1.24 o
 -11  -3   1        0.07        0.36      1.09 o
 -10  -3   1       20.61       17.39      1.36 o
  -9  -3   1        1.50        1.51      0.93 o
  -8  -3   1       48.59       49.04      1.69 o
  -7  -3   1      155.18      159.19      2.81 o
  -6  -3   1       66.46       80.37      1.63 o
  -5  -3   1     1112.10     1094.16      9.39 o
  -4  -3   1       78.55      102.33      1.37 o
  -3  -3   1      641.10      648.03      6.01 o
  -2  -3   1      142.83      141.07      1.80 o
  -1  -3   1    14492.60    14233.18    119.84 o
   0  -3   1     4982.19     5298.29     40.10 o
   1  -3   1     6386.33     6379.80     45.75 o
   2  -3   1      750.89      704.49      6.60 o
   3  -3   1       38.48       19.77      0.50 o
   4  -3   1     1764.77     1685.64     19.31 o
   5  -3   1      104.88      107.22      2.89 o
   6  -3   1        3.57        2.41      3.04 o
   7  -3   1       13.50       10.71      1.86 o
   8  -3   1       12.58        7.85      1.70 o
   9  -3   1       59.94       56.53      5.79 o
  10  -3   1       19.03       20.32      3.41 o
  11  -3   1       20.23       22.53      3.80 o
  12  -3   1        2.41        6.40      4.98 o
  13  -3   1        2.47        5.47      5.26 o
 -12  -2   1        0.12        0.64      1.49 o
 -11  -2   1        2.90        0.97      1.00 o
 -10  -2   1        7.66        9.52      1.16 o
  -9  -2   1        4.19        4.11      0.92 o
  -8  -2   1        0.36       -1.56      1.56 o
  -7  -2   1      125.37      104.84      2.18 o
  -6  -2   1        1.88        1.03      0.48 o
  -5  -2   1      428.95      421.23      4.43 o
  -4  -2   1        0.37        0.61      0.29 o
  -3  -2   1      296.68      271.15      2.48 o
  -2  -2   1    11426.78    11102.62     93.53 o
  -1  -2   1      268.48      236.87      2.17 o
   0  -2   1      374.24      399.45      3.43 o
   1  -2   1       35.04       50.10      0.66 o
   2  -2   1    42489.77    39974.78    582.66 o
   3  -2   1      420.51      390.21      4.83 o
   4  -2   1       36.69       54.14      1.59 o
   5  -2   1      152.84      165.48      4.03 o
   6  -2   1     1047.04     1066.88     17.50 o
   7  -2   1        0.05       -1.68      1.76 o
   8  -2   1       32.23       26.69      2.28 o
   9  -2   1       67.91       68.56      5.16 o
  10  -2   1        8.67        8.65      2.91 o
  11  -2   1       70.86       66.39      3.08 o
  12  -2   1       10.35       15.57      1.79 o
  13  -2   1        3.75        5.06      5.18 o
 -13  -1   1        0.42       -0.46      1.47 o
 -12  -1   1        5.68        9.37      1.15 o
 -11  -1   1       57.79       58.39      1.96 o
 -10  -1   1       69.14       85.10      2.58 o
  -9  -1   1        9.43       10.83      1.76 o
  -8  -1   1      167.12      164.88      3.84 o
  -7  -1   1       52.42       58.66      1.74 o
  -6  -1   1      141.22      142.20      3.45 o
  -5  -1   1       75.65       74.65      1.49 o
  -4  -1   1       12.61       20.61      0.73 o
  -3  -1   1     4290.59     4177.42     36.20 o
  -2  -1   1      559.78      615.83      5.30 o
  -1  -1   1      699.59      638.51      5.30 o
   1  -1   1     3432.83     2981.59     56.19 o
   2  -1   1       95.71       75.81      0.89 o
   3  -1   1     2181.27     2279.01     26.77 o
   4  -1   1      210.88      218.07      3.67 o
   5  -1   1       40.87       47.52      2.10 o
   6  -1   1      169.21      166.45      4.40 o
   7  -1   1        9.12       14.52      0.82 o
   8  -1   1        3.88        7.14      0.77 o
   9  -1   1      106.16      106.37      3.22 o
  10  -1   1       20.13       19.68      1.47 o
  11  -1   1        0.03       -1.02      1.02 o
  12  -1   1        9.37       13.85      2.16 o
  13  -1   1        1.05        2.80      1.33 o
 -13   0   1        0.25        0.74      0.92 o
 -12   0   1        6.29        8.84      1.50 o
 -11   0   1       12.69       11.57      1.45 o
 -10   0   1       72.07       76.83      2.59 o
  -9   0   1      383.78      388.75      7.46 o
  -8   0   1        1.51        3.57      0.80 o
  -7   0   1        5.11        2.90      0.92 o
  -6   0   1       17.77        8.90      0.93 o
  -5   0   1       70.51       56.46      1.80 o
  -4   0   1      160.10      127.79      2.00 o
  -3   0   1     2100.99     2056.48     20.60 o
  -2   0   1     6887.68     6246.67     57.56 o
  -1   0   1     2300.16     1933.22     51.82 o
   1   0   1     3905.95     3744.97     74.77 o
   2   0   1    17346.04    16701.86    125.51 o
   3   0   1      109.75      126.72      1.54 o
   4   0   1      189.48      187.28      2.50 o
   5   0   1      364.88      317.64      4.39 o
   6   0   1       30.48       32.68      2.40 o
   7   0   1        9.21       10.32      0.87 o
   8   0   1       88.39       83.01      6.21 o
   9   0   1       54.33       52.95      3.49 o
  10   0   1        0.14       -0.37      1.15 o
  11   0   1        0.86        3.01      1.55 o
  12   0   1        3.40        1.06      1.71 o
  13   0   1        8.32        6.70      1.15 o
 -13   1   1       14.68       21.87      7.30 o
 -12   1   1       31.99       41.18      2.64 o
 -11   1   1       10.02       10.40      4.77 o
 -10   1   1        0.13        1.22      4.00 o
  -9   1   1       27.10       33.53      5.18 o
  -8   1   1       10.48       10.99      1.40 o
  -7   1   1      253.90      260.92      8.07 o
  -6   1   1      417.96      427.14      6.89 o
  -5   1   1      436.90      475.89      8.59 o
  -4   1   1       39.84       33.85      3.59 o
  -3   1   1      753.84      697.67     11.04 o
  -2   1   1        9.06        9.60      0.29 o
  -1   1   1      118.57      136.21      2.91 o
   0   1   1     1835.79     1743.24     16.65 o
   1   1   1       31.49       27.13      0.40 o
   2   1   1      949.53      933.08      7.12 o
   3   1   1      961.52      871.14      7.32 o
   4   1   1       30.76       32.57      0.62 o
   5   1   1        0.22        1.63      0.51 o
   6   1   1      137.04      147.65      2.44 o
   7   1   1       76.64       83.37      1.82 o
   8   1   1      248.72      230.11      3.75 o
   9   1   1        1.28        1.56      0.78 o
  10   1   1        1.96        4.04      1.08 o
  11   1   1       11.45       13.12      1.17 o
  12   1   1        0.89        2.99      1.06 o
 -13   2   1       17.77       19.46      7.02 o
 -12   2   1        1.33       -4.24      4.24 o
 -11   2   1        0.08        4.45      4.32 o
 -10   2   1        3.06        1.65      2.98 o
  -9   2   1       12.30       10.26      1.45 o
  -8   2   1        0.48       -0.58      0.98 o
  -7   2   1        5.49        2.96      2.76 o
  -6   2   1       95.28       92.85      3.15 o
  -5   2   1      385.52      431.40      9.76 o
  -4   2   1      129.44      145.06      3.64 o
  -3   2   1     2029.77     1946.13     22.20 o
  -2   2   1    10128.40    10027.40     76.72 o
  -1   2   1      816.64      810.34      6.34 o
   0   2   1       14.06       13.14      0.38 o
   1   2   1      268.18      281.84      2.45 o
   2   2   1      219.34      207.35      2.08 o
   3   2   1      275.82      267.30      2.64 o
   4   2   1       14.83       14.19      0.52 o
   5   2   1       88.38      111.80      1.49 o
   6   2   1        9.58        6.85      0.63 o
   7   2   1      465.93      469.48      5.54 o
   8   2   1      105.85      106.62      2.35 o
   9   2   1       35.96       39.99      1.63 o
  10   2   1        1.36        2.25      0.98 o
  11   2   1       15.25       14.18      1.36 o
  12   2   1        2.31        3.17      1.19 o
 -14   3   1        0.59       -5.18      5.59 o
 -13   3   1        2.92        2.24      5.47 o
 -12   3   1        0.05       -1.79      4.49 o
 -11   3   1        7.59        7.85      4.59 o
 -10   3   1       22.23       20.83      3.28 o
  -9   3   1       31.72       36.61      2.34 o
  -8   3   1        1.04       -0.04      1.34 o
  -7   3   1       85.62       82.99      3.17 o
  -6   3   1     1029.07     1066.25     17.44 o
  -5   3   1     1537.60     1599.35     18.50 o
  -4   3   1     5914.44     5667.15     63.29 o
  -3   3   1      390.04      452.64      4.39 o
  -2   3   1      406.05      463.19      4.52 o
  -1   3   1      809.07      875.29      7.29 o
   0   3   1      735.68      718.31      6.46 o
   1   3   1      778.97      796.94      7.56 o
   2   3   1      805.45      866.09      7.78 o
   3   3   1      275.08      307.79      3.23 o
   4   3   1       64.79       58.17      1.12 o
   5   3   1      210.07      208.02      2.41 o
   6   3   1      131.14      136.33      1.84 o
   7   3   1       60.53       64.57      1.82 o
   8   3   1        0.93        2.87      1.02 o
   9   3   1        4.20        3.36      1.03 o
  10   3   1        5.65        4.07      1.25 o
  11   3   1        0.38        1.45      1.18 o
  12   3   1        0.26        2.13      1.32 o
 -14   4   1        6.78        9.38      6.94 o
 -13   4   1        0.88        1.65      3.16 o
 -12   4   1       15.31       16.72      4.98 o
 -11   4   1       13.74       13.18      3.23 o
 -10   4   1        7.58        3.85      2.41 o
  -9   4   1        0.13        2.43      2.14 o
  -8   4   1      180.88      178.85      3.72 o
  -7   4   1      101.68       81.70      1.92 o
  -6   4   1      105.45       99.30      2.17 o
  -5   4   1        4.63        1.23      0.44 o
  -4   4   1       93.21       87.51      1.23 o
  -3   4   1       17.04       21.07      0.64 o
  -2   4   1        8.37       12.24      0.54 o
  -1   4   1     4420.10     4508.64     35.79 o
   0   4   1      201.20      201.52      2.14 o
   1   4   1     1348.96     1438.91     12.52 o
   2   4   1     1879.52     1848.63     18.59 o
   3   4   1      111.33      119.96      1.76 o
   4   4   1        0.00        0.63      0.46 o
   5   4   1       54.55       52.21      1.13 o
   6   4   1      112.05      120.05      2.07 o
   7   4   1        0.64        1.25      0.94 o
   8   4   1       91.41       95.02      2.52 o
   9   4   1        0.49       -0.02      1.07 o
  10   4   1        0.26        0.52      1.18 o
  11   4   1        6.79        7.75      1.52 o
 -14   5   1        0.05       -1.61      6.51 o
 -13   5   1        0.27        2.66      4.53 o
 -12   5   1        3.38        7.12      3.46 o
 -11   5   1        4.58       -0.83      2.48 o
 -10   5   1        5.71        8.63      1.04 o
  -9   5   1       26.45       39.33      1.55 o
  -8   5   1       33.55       35.02      1.89 o
  -7   5   1        0.38        0.70      0.73 o
  -6   5   1      149.72      155.17      2.13 o
  -5   5   1       40.51       47.35      1.04 o
  -4   5   1        0.32       -0.39      0.39 o
  -3   5   1      376.26      430.99      4.80 o
  -2   5   1        1.02        2.22      0.40 o
  -1   5   1       18.99       19.28      0.70 o
   0   5   1      239.54      267.48      2.90 o
   1   5   1     1856.01     1965.50     16.19 o
   2   5   1       43.38       61.88      1.19 o
   3   5   1       37.86       49.93      1.35 o
   4   5   1       16.40       15.70      0.83 o
   5   5   1        1.17        1.75      0.67 o
   6   5   1      575.96      584.60      6.53 o
   7   5   1       13.43       14.61      1.01 o
   8   5   1       15.49       15.85      1.46 o
   9   5   1        3.77        5.74      1.34 o
  10   5   1       17.07       19.19      1.76 o
  11   5   1        1.80        1.63      1.31 o
 -14   6   1        0.07        3.56      4.04 o
 -13   6   1        1.82        0.54      3.43 o
 -12   6   1        0.77        2.76      1.02 o
 -11   6   1       23.76       23.35      1.44 o
 -10   6   1       50.43       61.55      2.16 o
  -9   6   1        0.04        0.03      0.92 o
  -8   6   1       12.56       10.17      0.71 o
  -7   6   1        5.92        4.20      0.64 o
  -6   6   1       62.18       61.58      1.31 o
  -5   6   1        3.40        0.26      0.46 o
  -4   6   1      170.49      197.17      2.41 o
  -3   6   1      273.29      256.39      3.32 o
  -2   6   1     1082.02     1241.38     11.76 o
  -1   6   1      354.43      380.51      4.52 o
   0   6   1      149.89      154.30      2.03 o
   1   6   1       30.94       38.07      0.98 o
   2   6   1        6.09        4.11      0.54 o
   3   6   1        1.92       -0.12      0.46 o
   4   6   1      115.12      106.09      1.99 o
   5   6   1       92.95       86.80      2.00 o
   6   6   1       84.82       80.77      2.06 o
   7   6   1       38.49       38.42      1.45 o
   8   6   1        0.07       -0.03      1.20 o
   9   6   1        9.70       11.39      1.86 o
  10   6   1        0.35        2.10      1.41 o
 -14   7   1        2.22        2.40      4.14 o
 -13   7   1        0.32       -1.04      1.13 o
 -12   7   1        4.82        3.54      0.91 o
 -11   7   1       11.00       11.11      0.88 o
 -10   7   1       64.37       57.45      1.59 o
  -9   7   1        9.67        7.95      1.14 o
  -8   7   1        4.83        3.34      0.85 o
  -7   7   1      229.05      211.57      2.59 o
  -6   7   1        0.24       -0.19      0.49 o
  -5   7   1        2.94        2.33      0.53 o
  -4   7   1       13.67       16.53      0.89 o
  -3   7   1      296.36      315.32      3.77 o
  -2   7   1      332.44      343.83      4.07 o
  -1   7   1       56.14       69.89      1.52 o
   0   7   1       38.27       24.45      1.05 o
   1   7   1        0.66        0.38      0.45 o
   2   7   1      147.66      144.87      2.14 o
   3   7   1      126.56      123.13      2.05 o
   4   7   1        0.05       -0.75      0.75 o
   5   7   1       73.03       80.50      2.23 o
   6   7   1       31.11       29.14      1.51 o
   7   7   1       52.01       57.99      2.92 o
   8   7   1       23.04       24.18      1.41 o
   9   7   1        0.03        0.13      1.32 o
  10   7   1        0.27       -3.22      3.22 o
 -14   8   1        0.06       -0.86      0.86 o
 -13   8   1        1.79        2.67      1.53 o
 -12   8   1        0.00       -0.98      0.98 o
 -11   8   1       13.87       17.63      1.15 o
 -10   8   1       47.10       55.29      1.77 o
  -9   8   1       19.22       16.76      1.18 o
  -8   8   1       56.05       48.67      1.73 o
  -7   8   1      438.77      419.96      4.56 o
  -6   8   1      114.69      100.35      1.81 o
  -5   8   1       19.89       29.12      1.13 o
  -4   8   1        0.37        2.77      0.57 o
  -3   8   1       13.23       15.10      0.95 o
  -2   8   1      479.54      486.94      6.34 o
  -1   8   1      229.20      234.26      3.05 o
   0   8   1      224.92      264.36      4.23 o
   1   8   1       16.42       15.51      0.93 o
   2   8   1        1.36        1.44      0.70 o
   3   8   1      224.63      223.32      3.20 o
   4   8   1      177.28      150.13      2.96 o
   5   8   1        0.34       -0.51      0.93 o
   6   8   1       12.86       14.00      1.34 o
   7   8   1        6.34        5.41      1.28 o
   8   8   1        9.70        6.91      1.78 o
   9   8   1        0.37        2.57      3.88 o
 -14   9   1        7.94        9.57      1.21 o
 -13   9   1        0.89        0.68      1.03 o
 -12   9   1        0.27       -0.24      0.91 o
 -11   9   1       20.95       21.26      1.76 o
 -10   9   1        2.24        0.59      0.94 o
  -9   9   1       81.29       90.84      2.39 o
  -8   9   1      614.06      592.18      6.43 o
  -7   9   1      152.48      145.07      2.46 o
  -6   9   1        2.18        5.07      0.75 o
  -5   9   1      553.57      522.23      5.87 o
  -4   9   1       15.92       14.67      1.01 o
  -3   9   1        0.61       -0.07      0.69 o
  -2   9   1       20.02       21.97      1.22 o
  -1   9   1      100.91      104.24      2.32 o
   0   9   1       16.82       18.05      1.86 o
   1   9   1       37.21       31.69      1.90 o
   2   9   1        9.51        5.15      1.09 o
   3   9   1        0.01       -0.80      0.80 o
   4   9   1       22.17       23.37      1.43 o
   5   9   1        2.78        2.33      1.59 o
   6   9   1       33.07       35.98      4.47 o
   7   9   1        1.23       -1.56      1.96 o
   8   9   1       27.46       37.29      3.04 o
 -14  10   1        0.57        1.04      1.20 o
 -13  10   1        1.47        4.66      1.22 o
 -12  10   1        1.45        3.44      1.14 o
 -11  10   1        4.41        5.05      1.13 o
 -10  10   1        5.33        3.81      1.12 o
  -9  10   1       18.74       17.82      1.15 o
  -8  10   1      470.58      456.74      5.36 o
  -7  10   1       36.48       42.25      1.59 o
  -6  10   1       66.67       57.84      1.66 o
  -5  10   1      249.70      247.58      3.60 o
  -4  10   1       33.55       41.10      1.47 o
  -3  10   1       59.53       67.16      2.17 o
  -2  10   1       56.85       55.33      1.92 o
  -1  10   1        5.44        1.82      1.24 o
   0  10   1       64.85       62.53      5.55 o
   1  10   1       11.43        8.58      1.98 o
   2  10   1        7.25        4.55      1.56 o
   3  10   1       27.87       25.08      2.80 o
   4  10   1       10.70        7.89      2.31 o
   5  10   1       11.93       10.63      2.52 o
   6  10   1        0.77       -1.96      1.96 o
   7  10   1       14.41       14.63      2.83 o
 -13  11   1        0.06       -1.06      1.09 o
 -12  11   1        2.44        0.99      1.12 o
 -11  11   1        7.74       11.14      1.26 o
 -10  11   1       23.66       20.71      1.46 o
  -9  11   1        0.20        0.95      0.81 o
  -8  11   1       28.20       26.67      1.42 o
  -7  11   1        6.13        6.30      1.18 o
  -6  11   1       90.73      100.71      2.35 o
  -5  11   1      315.09      309.59      4.81 o
  -4  11   1       17.10       19.37      1.41 o
  -3  11   1      210.75      208.39      5.05 o
  -2  11   1       91.44      105.76      5.88 o
  -1  11   1      330.90      302.23      9.63 o
   0  11   1        2.62       -1.03      2.16 o
   1  11   1        3.39        5.87      3.59 o
   2  11   1       31.91       29.64      2.83 o
   3  11   1        2.52       -2.61      2.94 o
   4  11   1        0.22        1.06      3.02 o
   5  11   1        1.15       -2.37      2.77 o
   6  11   1        2.19        6.36      3.51 o
   7  11   1        4.15        4.28      3.55 o
 -13  12   1        9.80        9.90      1.75 o
 -12  12   1       26.46       29.28      1.98 o
 -11  12   1        0.58        1.33      1.30 o
 -10  12   1        0.03        0.83      1.07 o
  -9  12   1       17.51       17.98      1.62 o
  -8  12   1       30.84       30.00      2.80 o
  -7  12   1       48.13       42.90      2.11 o
  -6  12   1        0.13       -0.43      1.32 o
  -5  12   1       28.61       22.78      2.27 o
  -4  12   1       86.68       83.95      3.35 o
  -3  12   1       13.85       12.86      2.22 o
  -2  12   1        0.08        2.32      2.35 o
  -1  12   1       37.29       36.46      6.26 o
   0  12   1       57.26       50.39      4.33 o
   1  12   1        1.51        0.78      1.92 o
   2  12   1        0.74        0.24      3.10 o
   3  12   1        3.67       -0.41      3.22 o
   4  12   1        0.01       -1.71      3.10 o
   5  12   1        2.51       -2.57      3.59 o
   6  12   1        9.52       19.66      4.53 o
 -12  13   1       17.69       27.76      3.00 o
 -11  13   1        6.12        5.07      1.73 o
 -10  13   1        0.26        1.39      1.26 o
  -9  13   1       69.34       78.52      2.94 o
  -8  13   1        7.80        7.75      2.40 o
  -7  13   1       13.11       14.45      2.21 o
  -6  13   1       89.79       85.42      4.09 o
  -5  13   1       83.46       84.36      3.81 o
  -4  13   1        2.91       -0.06      3.37 o
  -3  13   1       61.33       56.75      4.61 o
  -2  13   1       49.68       41.07      4.06 o
  -1  13   1       49.27       44.38      4.32 o
   0  13   1        0.03       -2.03      2.13 o
   1  13   1        1.11        1.38      2.40 o
   2  13   1        2.93       -2.81      3.22 o
   3  13   1        0.13       -2.73      3.26 o
   4  13   1       23.35       36.06      5.79 o
   5  13   1        0.90        0.16      3.92 o
 -12  14   1        6.69        5.81      3.02 o
 -11  14   1        0.21       -1.98      2.47 o
 -10  14   1        6.42        8.21      2.13 o
  -9  14   1       12.27       12.99      2.36 o
  -8  14   1        4.84        5.31      2.11 o
  -7  14   1       44.71       42.51      3.12 o
  -6  14   1        8.81       11.87      3.02 o
  -5  14   1        2.74        1.70      2.40 o
  -4  14   1        3.86        5.48      3.57 o
  -3  14   1       14.43       14.71      3.16 o
  -2  14   1       50.48       52.46      4.71 o
  -1  14   1       44.36       44.67      4.53 o
   0  14   1        0.03        0.74      2.68 o
   1  14   1        8.93        8.53      4.28 o
   2  14   1       32.81       36.06      5.87 o
   3  14   1       24.37       36.14      6.04 o
 -11  15   1       20.93       24.44      2.50 o
 -10  15   1        0.56        1.71      2.09 o
  -9  15   1        0.36        0.28      2.02 o
  -8  15   1        3.35        6.16      2.80 o
  -7  15   1        0.03       -1.05      2.41 o
  -6  15   1        2.99        5.66      2.87 o
  -5  15   1        0.05        2.72      2.58 o
  -4  15   1       12.23       18.75      3.57 o
  -3  15   1        3.44        0.74      5.73 o
  -2  15   1       26.46       28.59      4.04 o
  -1  15   1       10.57        5.98      3.21 o
   0  15   1        0.00       -3.39      3.39 o
   1  15   1       26.69       39.90      6.61 o
   2  15   1        0.00       -2.24      4.20 o
 -10  16   1       15.03       21.51      3.66 o
  -9  16   1        5.03        4.85      2.93 o
  -8  16   1        1.73        1.58      2.79 o
  -7  16   1       11.58       21.71      3.79 o
  -6  16   1        1.91        1.33      6.73 o
  -5  16   1        7.98        8.53      3.15 o
  -4  16   1       10.89       10.20      5.18 o
  -3  16   1       19.47       26.13      4.33 o
  -2  16   1        1.47        1.77      2.84 o
  -1  16   1        1.46       -2.82      2.82 o
   0  16   1        0.00        2.69      4.73 o
  -8  17   1        2.29        4.61      3.12 o
  -7  17   1        4.17        9.34      4.87 o
  -6  17   1        0.00        4.01      3.18 o
  -5  17   1        2.99        2.03      4.43 o
  -4  17   1        5.88       -1.79      4.53 o
  -3  17   1        9.26       11.49      3.76 o
  -2  17   1       11.57       15.79      5.26 o
   4 -18   2        0.10       -4.04      4.04 o
   5 -18   2        0.04       -2.57      3.96 o
   6 -18   2        0.31       -0.13      4.77 o
   7 -18   2        4.19        5.50      3.74 o
   1 -17   2        1.76        4.43      4.49 o
   2 -17   2        0.01       -2.03      2.90 o
   3 -17   2        0.00       -0.28      2.99 o
   4 -17   2        0.00       -0.78      4.28 o
   5 -17   2        0.05        6.12      4.41 o
   6 -17   2        5.59       10.34      3.58 o
   7 -17   2        0.56        7.01      3.34 o
   8 -17   2        1.81       -2.15      3.04 o
   9 -17   2        0.31       -0.25      2.92 o
  -1 -16   2       37.11       42.02      6.61 o
   0 -16   2        5.95        4.61      4.28 o
   1 -16   2        7.22        8.11      3.32 o
   2 -16   2       37.84       38.64      6.57 o
   3 -16   2       24.54       26.87      4.08 o
   4 -16   2       30.07       33.17      6.28 o
   5 -16   2        0.44        0.29      3.88 o
   6 -16   2        7.26       12.31      3.39 o
   7 -16   2        5.57        7.78      3.27 o
   8 -16   2        0.13        0.74      2.79 o
   9 -16   2        0.83        4.78      3.59 o
  10 -16   2        7.20        9.19      3.48 o
  -3 -15   2       18.04       17.01      5.22 o
  -2 -15   2       43.37       61.07      7.02 o
  -1 -15   2       20.61       28.68      5.47 o
   0 -15   2       35.65       40.24      4.65 o
   1 -15   2        5.38        2.41      2.94 o
   2 -15   2        4.16       -1.90      2.64 o
   3 -15   2        4.08        2.40      2.69 o
   4 -15   2        7.17        7.87      2.87 o
   5 -15   2       19.43       14.73      4.69 o
   6 -15   2       16.82       21.03      3.67 o
   7 -15   2        7.86        0.95      2.59 o
   8 -15   2        8.54        7.61      2.38 o
   9 -15   2       12.75       10.37      2.34 o
  10 -15   2        1.14        0.79      1.95 o
  11 -15   2        2.62        1.47      1.58 o
  -4 -14   2        0.86        6.49      4.16 o
  -3 -14   2        6.38       13.22      4.61 o
  -2 -14   2        0.89       -0.86      3.02 o
  -1 -14   2        0.19       -0.53      3.02 o
   0 -14   2        4.70        5.95      2.94 o
   1 -14   2       18.46       21.12      4.16 o
   2 -14   2        1.04       -2.48      2.48 o
   3 -14   2        7.98       10.21      2.86 o
   4 -14   2        9.05        8.80      2.75 o
   5 -14   2        1.64       -1.96      3.43 o
   6 -14   2       50.04       50.34      4.39 o
   7 -14   2        3.03        1.62      1.85 o
   8 -14   2        1.82        0.16      1.81 o
   9 -14   2        6.23        8.56      2.17 o
  10 -14   2       23.67       31.51      2.64 o
  11 -14   2        4.97        6.80      2.87 o
  12 -14   2        0.01       -1.84      1.84 o
  -5 -13   2        0.05       -2.98      2.98 o
  -4 -13   2        6.55        1.63      3.55 o
  -3 -13   2        2.29        5.55      3.71 o
  -2 -13   2        6.49        2.69      3.59 o
  -1 -13   2       17.75       12.61      3.01 o
   0 -13   2       34.62       33.31      3.74 o
   1 -13   2       35.28       35.35      4.01 o
   2 -13   2        0.17        2.34      2.41 o
   3 -13   2        0.72       -2.02      2.02 o
   4 -13   2      218.51      209.66      7.87 o
   5 -13   2       45.35       44.29      2.93 o
   6 -13   2        1.78       -1.50      1.50 o
   7 -13   2        6.39        5.41      1.89 o
   8 -13   2       16.90       16.00      1.61 o
   9 -13   2        4.93        3.08      1.22 o
  10 -13   2       14.42       13.37      1.44 o
  11 -13   2        0.10        0.17      1.81 o
  12 -13   2        0.05       -1.39      1.39 o
  13 -13   2        7.30        7.82      2.16 o
  -6 -12   2        2.15        3.51      3.39 o
  -5 -12   2        0.04       -1.35      3.06 o
  -4 -12   2       12.65        8.32      3.59 o
  -3 -12   2       15.39       13.34      3.96 o
  -2 -12   2        0.00       -1.39      3.08 o
  -1 -12   2        0.07       -2.10      2.10 o
   0 -12   2        0.00       -3.09      3.32 o
   1 -12   2       98.14       81.39      5.32 o
   2 -12   2       73.15       62.06      4.43 o
   3 -12   2        9.16       13.57      2.69 o
   4 -12   2       11.34        8.08      1.93 o
   5 -12   2        0.33       -1.07      1.07 o
   6 -12   2       16.12       11.04      1.34 o
   7 -12   2       61.00       67.94      2.30 o
   8 -12   2        2.95        3.53      1.03 o
   9 -12   2       14.25       12.27      1.23 o
  10 -12   2        1.05       -1.11      1.11 o
  11 -12   2        2.76        1.01      1.24 o
  12 -12   2        8.61       10.42      1.52 o
  13 -12   2        1.54       -0.56      1.33 o
  -7 -11   2        0.01        3.52      2.79 o
  -6 -11   2        4.96       -2.16      2.16 o
  -5 -11   2        3.68        4.17      2.31 o
  -4 -11   2       45.24       45.61      3.65 o
  -3 -11   2       12.11        9.64      2.41 o
  -2 -11   2       16.58       14.03      2.32 o
  -1 -11   2      212.87      205.35      8.22 o
   0 -11   2       46.75       39.46      3.66 o
   1 -11   2       57.63       58.18      4.98 o
   2 -11   2        3.26        3.38      1.43 o
   3 -11   2        1.47       -0.85      1.22 o
   4 -11   2        1.27        0.83      0.99 o
   5 -11   2       43.38       39.51      1.52 o
   6 -11   2       39.24       39.63      1.51 o
   7 -11   2       22.96       22.58      1.32 o
   8 -11   2        0.69       -0.78      0.78 o
   9 -11   2       10.30        4.28      0.88 o
  10 -11   2        1.07        1.48      1.11 o
  11 -11   2        3.46        1.19      1.11 o
  12 -11   2       20.97       28.48      1.73 o
  13 -11   2        6.98        8.11      1.39 o
  -8 -10   2        1.44        1.61      2.25 o
  -7 -10   2       18.12       16.06      2.71 o
  -6 -10   2        0.00        1.28      2.02 o
  -5 -10   2        0.15        1.77      3.28 o
  -4 -10   2        1.84        2.85      1.69 o
  -3 -10   2       22.47       20.29      2.05 o
  -2 -10   2       75.45       68.14      3.48 o
  -1 -10   2      216.55      204.89      4.91 o
   0 -10   2      481.22      431.35      7.77 o
   1 -10   2       31.91       31.73      1.71 o
   2 -10   2       18.36       19.44      1.34 o
   3 -10   2       20.54       16.75      1.49 o
   4 -10   2       15.28       15.74      0.93 o
   5 -10   2        4.02        2.65      0.74 o
   6 -10   2        3.91        1.21      0.71 o
   7 -10   2        0.02       -0.69      0.69 o
   8 -10   2      149.55      158.15      2.66 o
   9 -10   2      118.64      117.07      2.80 o
  10 -10   2        1.28       -0.31      0.94 o
  11 -10   2        0.05       -0.95      0.95 o
  12 -10   2        0.52        0.78      1.05 o
  13 -10   2        2.58        2.34      1.31 o
  -9  -9   2        0.58       -0.04      3.47 o
  -8  -9   2        2.62        1.83      1.92 o
  -7  -9   2        8.97       15.05      2.48 o
  -6  -9   2        0.22        0.01      1.25 o
  -5  -9   2       35.17       28.85      1.95 o
  -4  -9   2       59.51       44.63      2.14 o
  -3  -9   2       96.41       96.78      2.76 o
  -2  -9   2       53.68       55.27      2.20 o
  -1  -9   2      209.40      211.24      3.76 o
   0  -9   2       28.84       22.17      1.30 o
   1  -9   2       25.75       25.96      1.03 o
   2  -9   2      150.17      151.12      4.36 o
   3  -9   2        1.75        0.85      0.69 o
   4  -9   2        0.71       -0.53      0.53 o
   5  -9   2        2.72        4.39      0.75 o
   6  -9   2        4.24        3.34      0.66 o
   7  -9   2      281.68      277.31      3.44 o
   8  -9   2       28.47       25.40      1.10 o
   9  -9   2        4.03        5.01      1.04 o
  10  -9   2       12.30       10.91      1.12 o
  11  -9   2        4.00        6.37      1.36 o
  12  -9   2        1.67        0.61      1.09 o
  13  -9   2        0.23       -0.98      0.98 o
  14  -9   2        2.14        3.77      1.10 o
  -9  -8   2        1.58        3.84      2.48 o
  -8  -8   2       16.93       18.97      1.63 o
  -7  -8   2       10.77       12.21      1.60 o
  -6  -8   2       22.01       21.40      1.75 o
  -5  -8   2        0.03       -0.72      1.01 o
  -4  -8   2       35.13       27.51      1.68 o
  -3  -8   2      292.47      286.56      4.23 o
  -2  -8   2       36.68       43.67      1.53 o
  -1  -8   2        0.55        1.13      0.68 o
   0  -8   2       76.05       77.25      2.04 o
   1  -8   2      213.99      216.53      2.98 o
   2  -8   2      426.57      381.44      5.79 o
   3  -8   2       11.27       17.21      0.90 o
   4  -8   2       21.77       22.70      0.96 o
   5  -8   2       18.01       22.95      0.89 o
   6  -8   2        1.26       -0.03      0.51 o
   7  -8   2       40.71       36.96      1.13 o
   8  -8   2       95.12       84.37      3.17 o
   9  -8   2        6.52        4.81      0.94 o
  10  -8   2        5.99        4.57      0.89 o
  11  -8   2        0.82        2.22      0.83 o
  12  -8   2        0.05        0.84      0.99 o
  13  -8   2        4.53        5.16      1.09 o
  14  -8   2        0.05       -0.84      0.89 o
 -10  -7   2        0.16        1.33      1.88 o
  -9  -7   2        7.11        9.77      1.96 o
  -8  -7   2        9.26        6.27      1.50 o
  -7  -7   2        8.41       11.18      1.15 o
  -6  -7   2       21.13       20.89      1.32 o
  -5  -7   2        1.35       -0.85      0.85 o
  -4  -7   2        0.33       -0.67      0.67 o
  -3  -7   2        4.54        4.26      0.71 o
  -2  -7   2       12.78       14.44      0.98 o
  -1  -7   2        9.71       10.23      0.79 o
   0  -7   2      114.36      131.32      2.45 o
   1  -7   2      209.79      262.27      3.48 o
   2  -7   2      239.50      237.32      2.96 o
   3  -7   2     1681.25     1823.86     16.90 o
   4  -7   2       17.79       17.12      0.93 o
   5  -7   2      181.46      182.13      2.36 o
   6  -7   2        6.72        7.34      0.60 o
   7  -7   2        5.48        7.04      0.75 o
   8  -7   2      208.51      192.58      2.78 o
   9  -7   2        7.26        5.50      0.72 o
  10  -7   2       16.88       16.21      0.87 o
  11  -7   2        5.69        5.19      0.80 o
  12  -7   2        2.04        1.04      0.76 o
  13  -7   2        0.09       -0.26      0.94 o
  14  -7   2        0.95        1.10      0.95 o
 -11  -6   2        0.17        0.41      2.32 o
 -10  -6   2        4.16        7.37      1.65 o
  -9  -6   2        2.64       -0.19      1.31 o
  -8  -6   2        0.40       -0.61      1.30 o
  -7  -6   2        1.03        1.73      0.80 o
  -6  -6   2      222.45      226.97      3.33 o
  -5  -6   2        9.91       12.31      0.99 o
  -4  -6   2       28.69       33.72      1.17 o
  -3  -6   2        8.36        7.83      0.76 o
  -2  -6   2       49.41       48.36      1.69 o
  -1  -6   2      569.41      675.29      7.44 o
   0  -6   2     1805.94     2014.15     18.51 o
   1  -6   2        0.15        0.79      0.30 o
   2  -6   2      231.34      243.29      2.90 o
   3  -6   2       31.22       25.28      0.83 o
   4  -6   2      377.64      413.99      4.18 o
   5  -6   2      330.70      342.79      3.59 o
   6  -6   2       22.00       22.73      0.70 o
   7  -6   2        0.76        0.59      0.53 o
   8  -6   2       11.45       12.54      0.80 o
   9  -6   2        8.31        8.83      0.85 o
  10  -6   2      104.17      100.61      2.82 o
  11  -6   2        0.94        0.35      1.52 o
  12  -6   2       15.60       15.64      1.41 o
  13  -6   2        2.24        4.52      1.24 o
  14  -6   2        0.45        3.28      3.66 o
 -11  -5   2        8.84       12.37      1.73 o
 -10  -5   2        0.00        0.20      1.27 o
  -9  -5   2       28.18       25.07      1.67 o
  -8  -5   2       24.70       24.40      1.54 o
  -7  -5   2        0.61       -1.12      1.12 o
  -6  -5   2      109.69       98.73      1.77 o
  -5  -5   2       52.26       54.52      1.28 o
  -4  -5   2      127.42      138.29      2.09 o
  -3  -5   2      811.91      735.95      7.92 o
  -2  -5   2     8566.76     9457.34     89.35 o
  -1  -5   2      203.52      190.45      2.67 o
   0  -5   2       43.43       50.50      1.11 o
   1  -5   2       24.60       21.26      0.81 o
   2  -5   2      707.04      752.70      6.89 o
   3  -5   2       72.06       72.10      1.31 o
   4  -5   2       95.04      112.43      1.52 o
   5  -5   2      124.11      159.41      1.77 o
   6  -5   2      148.90      142.96      2.02 o
   7  -5   2      169.54      172.14      3.40 o
   8  -5   2       87.82       96.88      2.46 o
   9  -5   2        0.38        0.75      1.27 o
  10  -5   2        0.60        0.19      0.92 o
  11  -5   2       30.65       28.65      2.86 o
  12  -5   2        5.54        4.58      1.09 o
  13  -5   2       14.89       19.19      4.03 o
  14  -5   2        1.34        3.86      3.80 o
 -12  -4   2        7.23        8.34      2.14 o
 -11  -4   2        1.90        0.92      1.29 o
 -10  -4   2        5.11        3.52      1.39 o
  -9  -4   2       10.63       10.52      1.23 o
  -8  -4   2        0.55       -1.47      1.47 o
  -7  -4   2       31.00       33.00      1.62 o
  -6  -4   2      846.87      861.28      8.14 o
  -5  -4   2       26.17       27.98      0.91 o
  -4  -4   2     3353.81     3425.36     29.16 o
  -3  -4   2        0.00        6.33      0.62 o
  -2  -4   2     1410.35     1478.91     14.62 o
  -1  -4   2       80.41      100.46      2.02 o
   0  -4   2      343.48      355.21      3.56 o
   1  -4   2     2395.93     2276.17     21.18 o
   2  -4   2        0.79        2.11      0.31 o
   3  -4   2        2.45        0.88      0.46 o
   4  -4   2     2663.31     2623.67     22.20 o
   5  -4   2      242.20      252.04      3.21 o
   6  -4   2       49.29       42.63      1.46 o
   7  -4   2      211.93      222.09      3.91 o
   8  -4   2        9.21        5.61      1.06 o
   9  -4   2      153.90      151.05      4.52 o
  10  -4   2        0.84        2.31      0.91 o
  11  -4   2       10.38        9.02      1.12 o
  12  -4   2        0.02        0.82      2.61 o
  13  -4   2        0.72       -0.20      3.12 o
  14  -4   2        3.48        6.65      5.79 o
 -12  -3   2       15.04       18.64      1.65 o
 -11  -3   2        4.82        6.18      1.92 o
 -10  -3   2        0.70       -0.06      1.00 o
  -9  -3   2       52.89       49.91      1.76 o
  -8  -3   2        0.00       -0.84      0.84 o
  -7  -3   2       72.62       75.41      1.93 o
  -6  -3   2      385.38      401.05      4.53 o
  -5  -3   2      733.32      727.30      6.18 o
  -4  -3   2     1690.33     1811.41     14.92 o
  -3  -3   2      671.22      605.88      5.66 o
  -2  -3   2       19.64       21.40      0.76 o
  -1  -3   2    13289.23    13332.57    111.00 o
   0  -3   2     1572.65     1580.03     12.82 o
   1  -3   2     3486.97     3595.34     27.15 o
   2  -3   2       64.41       73.64      1.55 o
   3  -3   2      488.11      578.91      4.96 o
   4  -3   2     1047.28     1078.98     10.82 o
   5  -3   2      166.11      172.65      2.73 o
   6  -3   2     3146.67     3287.75     41.18 o
   7  -3   2      266.33      279.22      4.22 o
   8  -3   2       10.62       10.50      0.85 o
   9  -3   2        4.65        4.20      0.91 o
  10  -3   2        1.99        1.82      0.91 o
  11  -3   2        0.17       -0.26      0.97 o
  12  -3   2       14.87       19.86      1.49 o
  13  -3   2        2.67       -3.92      3.92 o
 -12  -2   2        0.01       -0.48      1.05 o
 -11  -2   2        0.01       -0.98      0.98 o
 -10  -2   2        4.38        4.97      1.20 o
  -9  -2   2       37.73       28.67      2.16 o
  -8  -2   2       37.40       31.73      1.31 o
  -7  -2   2      682.06      661.43      7.24 o
  -6  -2   2      159.21      152.99      2.22 o
  -5  -2   2      708.85      685.42      6.75 o
  -4  -2   2     1410.08     1490.06     11.76 o
  -3  -2   2       12.97       11.30      0.50 o
  -2  -2   2    23233.04    22775.37    192.19 o
  -1  -2   2      274.74      280.33      2.67 o
   0  -2   2     8624.61     8464.31     68.34 o
   1  -2   2      427.18      371.71      3.07 o
   2  -2   2     8623.34     8903.35     71.46 o
   3  -2   2     1396.63     1445.37     14.20 o
   4  -2   2      449.16      426.20      5.37 o
   5  -2   2      123.18      136.02      2.04 o
   6  -2   2        4.93       -0.89      1.03 o
   7  -2   2        9.80        9.64      1.16 o
   8  -2   2        8.47        6.25      0.65 o
   9  -2   2        1.75        1.10      0.84 o
  10  -2   2       86.58       93.17      4.45 o
  11  -2   2        4.75        4.79      1.21 o
  12  -2   2        0.21       -0.89      1.89 o
  13  -2   2        0.01       -0.92      0.92 o
 -13  -1   2        0.25        1.22      1.04 o
 -12  -1   2        3.19        3.15      1.02 o
 -11  -1   2       14.97       10.32      1.08 o
 -10  -1   2       42.62       48.11      2.67 o
  -9  -1   2       70.98       66.17      3.24 o
  -8  -1   2      173.14      188.85      4.23 o
  -7  -1   2       31.70       33.15      1.46 o
  -6  -1   2      378.47      391.12      5.53 o
  -5  -1   2      362.41      390.53      4.86 o
  -4  -1   2      452.44      481.59      5.65 o
  -3  -1   2     1167.37     1173.82      9.85 o
  -2  -1   2     2662.59     2825.70     20.97 o
  -1  -1   2       32.80       27.12      0.50 o
   0  -1   2      181.64      174.50      3.21 o
   1  -1   2    13291.02    12634.95     95.63 o
   2  -1   2     7399.29     7478.36     57.25 o
   3  -1   2     2269.98     2277.35     22.19 o
   4  -1   2     2306.83     2243.91     23.43 o
   5  -1   2        0.01        1.00      0.54 o
   6  -1   2       31.63       31.07      0.95 o
   7  -1   2       24.78       23.51      1.11 o
   8  -1   2        0.43        0.04      0.75 o
   9  -1   2        6.15        5.32      1.10 o
  10  -1   2       45.51       37.19      2.03 o
  11  -1   2        2.45        2.99      0.94 o
  12  -1   2        0.30        0.09      0.80 o
  13  -1   2        1.83        0.21      0.99 o
 -13   0   2        0.60        0.78      1.99 o
 -12   0   2        3.87        4.45      1.43 o
 -11   0   2        1.48        3.80      1.37 o
 -10   0   2       56.04       45.52      2.78 o
  -9   0   2       48.08       34.31      2.07 o
  -8   0   2      214.39      205.09      4.96 o
  -7   0   2       16.83       19.75      0.89 o
  -6   0   2      134.31      112.93      1.98 o
  -5   0   2       25.07       33.69      0.87 o
  -4   0   2        0.01        0.37      0.27 o
  -3   0   2       50.77       48.33      0.81 o
  -2   0   2     2658.38     2613.38     18.92 o
  -1   0   2      221.09      240.67      1.75 o
   0   0   2      772.98      772.88     13.11 o
   1   0   2     1478.94     1594.28     10.88 o
   2   0   2      130.10      140.03      1.20 o
   3   0   2      411.96      360.04      3.06 o
   4   0   2        0.07       -0.15      0.26 o
   5   0   2      169.10      175.79      2.61 o
   6   0   2        9.05       11.79      1.20 o
   7   0   2        7.24        6.88      0.96 o
   8   0   2        0.11        0.85      0.96 o
   9   0   2       62.57       61.76      1.46 o
  10   0   2       38.42       31.74      1.31 o
  11   0   2        0.83       -0.81      0.81 o
  12   0   2        0.58        0.46      0.98 o
  13   0   2        0.17        0.17      1.03 o
 -13   1   2        1.06       11.83      6.65 o
 -12   1   2        5.38        6.08      5.75 o
 -11   1   2        3.38       -3.43      3.43 o
 -10   1   2        8.46        6.99      1.73 o
  -9   1   2        0.02       -1.42      1.86 o
  -8   1   2       47.03       48.96      3.11 o
  -7   1   2      148.23      137.26      3.27 o
  -6   1   2        6.88        7.43      1.04 o
  -5   1   2      216.42      227.64      4.68 o
  -4   1   2     2908.64     2960.83     28.86 o
  -3   1   2     1536.71     1520.64     14.75 o
  -2   1   2        8.55       15.33      0.37 o
  -1   1   2     7643.34     7717.10     55.85 o
   0   1   2     3763.24     3684.78     26.96 o
   1   1   2      238.49      193.34      1.61 o
   2   1   2       13.98       15.10      0.38 o
   3   1   2      333.10      313.42      2.80 o
   4   1   2       14.77        5.98      0.37 o
   5   1   2      153.37      152.07      2.01 o
   6   1   2       28.49       26.01      0.88 o
   7   1   2        0.59        0.83      0.71 o
   8   1   2       72.06       73.22      1.68 o
   9   1   2       22.09       23.97      1.24 o
  10   1   2        1.46        0.08      1.01 o
  11   1   2        2.28        2.34      1.01 o
  12   1   2        0.57        0.45      1.16 o
 -13   2   2        1.88        6.00      5.96 o
 -12   2   2        5.15       -0.20      4.90 o
 -11   2   2        7.88        6.98      4.94 o
 -10   2   2       11.54       12.20      3.02 o
  -9   2   2        2.58        1.78      1.35 o
  -8   2   2       14.35       10.45      1.33 o
  -7   2   2       23.79       30.06      1.66 o
  -6   2   2       18.80       11.80      1.45 o
  -5   2   2     1364.68     1427.10     16.72 o
  -4   2   2        0.87        3.08      0.40 o
  -3   2   2       38.49       39.42      0.65 o
  -2   2   2    11880.97    11877.96     99.50 o
  -1   2   2     5665.00     5782.99     39.89 o
   0   2   2     2073.80     2217.55     16.90 o
   1   2   2     3991.47     4073.40     28.31 o
   2   2   2      214.01      239.96      2.26 o
   3   2   2     1301.52     1286.01      9.77 o
   4   2   2      776.00      726.23      5.82 o
   5   2   2      121.75      127.77      1.59 o
   6   2   2      102.86      105.63      1.83 o
   7   2   2        0.23        1.16      0.71 o
   8   2   2       28.87       27.67      1.36 o
   9   2   2        0.44        1.60      0.96 o
  10   2   2        0.59        0.30      1.00 o
  11   2   2        3.79        3.09      1.20 o
  12   2   2        0.65       -0.02      1.00 o
 -14   3   2        0.02       -4.04      5.55 o
 -13   3   2        0.08       -4.65      4.65 o
 -12   3   2        0.00        2.24      5.22 o
 -11   3   2        1.24        2.38      2.69 o
 -10   3   2       79.70       80.56      5.99 o
  -9   3   2        0.43       -0.90      1.33 o
  -8   3   2       67.34       77.17      4.12 o
  -7   3   2        4.08        5.23      0.59 o
  -6   3   2      941.11      979.94     11.86 o
  -5   3   2      179.08      193.67      2.91 o
  -4   3   2       91.12      112.80      1.36 o
  -3   3   2     1776.29     1663.78     15.07 o
  -2   3   2     2508.44     2507.23     23.84 o
  -1   3   2     1779.99     1833.83     14.87 o
   0   3   2      181.58      176.98      1.91 o
   1   3   2      798.03      877.85      7.88 o
   2   3   2      157.88      150.13      1.87 o
   3   3   2      769.19      834.61      6.99 o
   4   3   2       53.43       53.84      1.03 o
   5   3   2       16.96       14.69      0.70 o
   6   3   2       72.68       70.39      1.34 o
   7   3   2       23.45       25.67      1.30 o
   8   3   2      164.36      174.66      3.42 o
   9   3   2        2.28        2.87      1.08 o
  10   3   2        0.33       -1.01      1.01 o
  11   3   2        0.00       -0.39      1.07 o
 -14   4   2        0.83        7.30      7.22 o
 -13   4   2        0.06       -5.06      5.06 o
 -12   4   2        9.43        5.30      3.46 o
 -11   4   2       28.82       27.85      3.85 o
 -10   4   2        0.89        1.68      1.68 o
  -9   4   2       60.11       54.21      2.30 o
  -8   4   2       43.02       38.06      1.34 o
  -7   4   2      372.57      366.74      5.26 o
  -6   4   2      376.94      360.10      4.96 o
  -5   4   2     3554.98     3557.62     30.01 o
  -4   4   2      373.31      321.72      3.25 o
  -3   4   2     1641.86     1589.04     15.44 o
  -2   4   2       71.67       77.49      1.36 o
  -1   4   2       34.22       36.86      0.87 o
   0   4   2        5.02        4.81      0.48 o
   1   4   2       27.41       27.54      0.79 o
   2   4   2      142.64      180.19      2.15 o
   3   4   2        0.27        0.58      0.49 o
   4   4   2       37.61       34.00      1.05 o
   5   4   2      122.01      122.48      1.81 o
   6   4   2      356.66      367.22      4.37 o
   7   4   2       12.17       11.94      0.94 o
   8   4   2        0.02       -1.02      1.02 o
   9   4   2        0.48        1.69      1.17 o
  10   4   2        0.02       -1.01      1.05 o
  11   4   2        1.78        0.42      1.45 o
 -14   5   2        0.19        2.12      6.53 o
 -13   5   2        0.21       -1.04      3.38 o
 -12   5   2       10.16        8.21      3.53 o
 -11   5   2        1.75        1.13      0.92 o
 -10   5   2        8.45        8.17      1.45 o
  -9   5   2        0.70        2.02      0.90 o
  -8   5   2        6.86        7.64      0.99 o
  -7   5   2        4.35        5.37      0.57 o
  -6   5   2        6.91        4.01      0.48 o
  -5   5   2        5.07        9.32      0.57 o
  -4   5   2     2573.75     2596.08     23.45 o
  -3   5   2      169.23      170.12      2.25 o
  -2   5   2     1029.84     1074.50     10.95 o
  -1   5   2      129.28      113.39      1.66 o
   0   5   2       58.56       57.14      1.13 o
   1   5   2      771.63      756.31      7.57 o
   2   5   2        9.15        4.40      0.50 o
   3   5   2      240.72      283.23      3.15 o
   4   5   2       89.51       90.58      1.63 o
   5   5   2      166.48      166.03      2.34 o
   6   5   2       96.61       98.00      2.10 o
   7   5   2      234.83      224.55      4.47 o
   8   5   2       11.84       11.30      1.30 o
   9   5   2        0.03       -1.07      1.07 o
  10   5   2       13.10        8.11      1.42 o
  11   5   2        0.54        6.28      2.86 o
 -14   6   2        2.03       -3.35      3.35 o
 -13   6   2       15.72       19.62      4.45 o
 -12   6   2       14.55       16.39      3.51 o
 -11   6   2        5.90        6.19      1.20 o
 -10   6   2       18.32       17.63      1.42 o
  -9   6   2       19.39       18.89      0.92 o
  -8   6   2        5.03        6.63      0.99 o
  -7   6   2      340.05      312.79      3.89 o
  -6   6   2      393.34      374.33      3.90 o
  -5   6   2      120.29      108.95      1.76 o
  -4   6   2       72.56       77.05      1.57 o
  -3   6   2     1622.17     1839.64     17.04 o
  -2   6   2      115.00      136.61      2.09 o
  -1   6   2      816.63      849.85      8.94 o
   0   6   2       46.20       55.15      1.51 o
   1   6   2      121.00      110.73      1.90 o
   2   6   2       33.48       34.15      1.02 o
   3   6   2      318.97      280.18      3.44 o
   4   6   2       16.02       18.07      0.95 o
   5   6   2      204.22      201.33      2.75 o
   6   6   2      262.49      255.43      3.51 o
   7   6   2       25.38       27.98      1.26 o
   8   6   2        0.96        0.36      1.09 o
   9   6   2        2.39        3.13      1.38 o
  10   6   2        3.36        2.66      1.72 o
 -14   7   2        2.78       -1.20      1.60 o
 -13   7   2       12.81       13.11      1.10 o
 -12   7   2        1.34        1.38      0.79 o
 -11   7   2       11.00       12.45      1.12 o
 -10   7   2       56.55       65.74      1.81 o
  -9   7   2      226.17      229.63      4.13 o
  -8   7   2      775.94      713.37      8.42 o
  -7   7   2     1704.95     1653.66     14.62 o
  -6   7   2      283.64      240.47      3.07 o
  -5   7   2       42.56       39.67      1.19 o
  -4   7   2        7.78       12.99      0.82 o
  -3   7   2      267.85      256.77      3.29 o
  -2   7   2       10.25        5.38      0.65 o
  -1   7   2       68.80       59.69      1.22 o
   0   7   2       20.95       22.38      0.94 o
   1   7   2        0.13       -0.10      0.54 o
   2   7   2        2.12        0.35      0.59 o
   3   7   2       26.33       24.87      1.06 o
   4   7   2      400.26      382.04      4.57 o
   5   7   2       54.57       56.15      1.80 o
   6   7   2       16.60       15.32      1.19 o
   7   7   2        2.97        1.92      1.26 o
   8   7   2        0.75       -0.12      1.08 o
   9   7   2        7.39        4.36      2.20 o
 -14   8   2        4.05        6.16      1.06 o
 -13   8   2        1.88        1.53      0.91 o
 -12   8   2        6.39        5.73      0.98 o
 -11   8   2        0.38        0.91      0.87 o
 -10   8   2       42.80       35.01      1.51 o
  -9   8   2       64.21       65.30      1.94 o
  -8   8   2       85.58       94.03      2.06 o
  -7   8   2      236.60      254.01      3.37 o
  -6   8   2      383.52      396.82      4.66 o
  -5   8   2      633.93      655.60      7.41 o
  -4   8   2        6.59       10.77      0.76 o
  -3   8   2      303.07      340.91      4.20 o
  -2   8   2       77.05       59.82      1.86 o
  -1   8   2        0.34       -0.56      0.56 o
   0   8   2      575.04      616.27      7.64 o
   1   8   2       38.95       38.59      1.31 o
   2   8   2      855.70      852.89      8.52 o
   3   8   2      444.49      425.96      5.72 o
   4   8   2       16.17       13.75      1.34 o
   5   8   2       45.29       43.06      1.87 o
   6   8   2       14.28        7.82      1.40 o
   7   8   2        9.24       11.80      2.06 o
   8   8   2        1.37        0.11      2.27 o
   9   8   2        0.60       -2.65      3.63 o
 -14   9   2        0.15       -0.28      0.97 o
 -13   9   2       14.11       19.45      1.44 o
 -12   9   2        0.22       -0.02      1.24 o
 -11   9   2        1.01       -0.06      0.98 o
 -10   9   2        1.88        2.86      1.03 o
  -9   9   2       23.87       32.44      1.66 o
  -8   9   2        1.08       -0.89      0.89 o
  -7   9   2        1.60        0.71      0.86 o
  -6   9   2        4.75        2.42      0.78 o
  -5   9   2      362.07      362.82      4.49 o
  -4   9   2       20.59       19.92      1.00 o
  -3   9   2       14.33       16.52      1.23 o
  -2   9   2      130.47      123.92      2.70 o
  -1   9   2       19.46       26.83      1.23 o
   0   9   2     1187.48     1189.21     14.06 o
   1   9   2     2470.94     2459.20     24.79 o
   2   9   2       30.44       22.47      1.47 o
   3   9   2        6.59        5.45      1.30 o
   4   9   2        1.41       -0.14      1.24 o
   5   9   2        1.63        0.38      1.85 o
   6   9   2        0.01       -1.96      1.96 o
   7   9   2        2.24        2.16      2.24 o
   8   9   2        0.95        0.96      2.11 o
 -13  10   2       11.09       17.80      1.53 o
 -12  10   2       25.61       26.65      1.71 o
 -11  10   2       11.96        9.49      1.32 o
 -10  10   2       26.15       27.03      1.66 o
  -9  10   2        8.62        5.36      0.87 o
  -8  10   2       77.35       89.58      2.22 o
  -7  10   2       59.40       60.14      1.95 o
  -6  10   2      792.98      808.10      8.14 o
  -5  10   2        3.79        2.34      0.85 o
  -4  10   2      112.65       89.84      2.96 o
  -3  10   2      476.26      494.07     10.17 o
  -2  10   2       72.18       60.98      3.13 o
  -1  10   2      131.83      134.82      4.70 o
   0  10   2        0.14        1.75      1.83 o
   1  10   2       72.08       66.66      3.05 o
   2  10   2        3.02        0.67      1.43 o
   3  10   2       18.73       18.36      2.23 o
   4  10   2       22.67       22.03      3.53 o
   5  10   2        9.69       11.04      2.75 o
   6  10   2        0.02       -2.85      3.24 o
   7  10   2        1.59        0.47      2.34 o
 -13  11   2        0.12        1.18      1.32 o
 -12  11   2        0.07       -0.45      1.27 o
 -11  11   2        1.71        3.75      1.33 o
 -10  11   2       20.66       21.15      1.65 o
  -9  11   2       20.40       26.35      1.26 o
  -8  11   2       21.94       21.64      1.36 o
  -7  11   2        9.68        9.97      1.12 o
  -6  11   2       31.96       28.97      1.79 o
  -5  11   2       49.56       52.27      2.50 o
  -4  11   2       42.12       38.34      2.67 o
  -3  11   2      157.00      141.75      4.47 o
  -2  11   2       28.68       35.90      3.87 o
  -1  11   2      384.55      368.23     10.07 o
   0  11   2       67.93       56.80      4.40 o
   1  11   2       87.49       69.26      3.91 o
   2  11   2        2.81        0.59      1.86 o
   3  11   2        1.89       -1.96      2.86 o
   4  11   2       16.78       18.15      4.28 o
   5  11   2        0.90        4.53      3.63 o
   6  11   2        7.27        6.89      3.63 o
 -13  12   2        0.08       -1.26      1.26 o
 -12  12   2        0.16       -1.20      1.20 o
 -11  12   2       10.57       12.45      1.45 o
 -10  12   2        1.17        1.00      0.91 o
  -9  12   2        0.75        1.70      1.11 o
  -8  12   2        0.34        0.94      1.19 o
  -7  12   2        3.76        4.68      1.67 o
  -6  12   2        1.41       -0.31      2.76 o
  -5  12   2        2.97        1.90      1.51 o
  -4  12   2       15.76       10.51      2.81 o
  -3  12   2        0.45       -0.34      1.68 o
  -2  12   2       28.88       30.35      2.94 o
  -1  12   2       29.33       26.18      2.76 o
   0  12   2       51.43       53.50      4.48 o
   1  12   2       19.28       24.45      2.79 o
   2  12   2        7.19        9.75      3.92 o
   3  12   2        0.51       -2.98      3.14 o
   4  12   2       21.18       25.13      4.94 o
   5  12   2        1.38        3.22      3.83 o
 -12  13   2        1.41        2.37      1.71 o
 -11  13   2       26.04       27.18      2.31 o
 -10  13   2        2.97        3.24      1.52 o
  -9  13   2       47.85       58.39      3.38 o
  -8  13   2       17.56       13.24      2.24 o
  -7  13   2        5.16        3.29      1.88 o
  -6  13   2        5.75        2.78      1.87 o
  -5  13   2       42.99       34.85      3.58 o
  -4  13   2       48.87       42.35      3.29 o
  -3  13   2       12.70       11.34      2.39 o
  -2  13   2       51.33       53.28      4.47 o
  -1  13   2        0.16        0.55      2.52 o
   0  13   2        0.98        5.12      2.94 o
   1  13   2        5.61       10.44      4.16 o
   2  13   2        0.36        2.33      3.55 o
   3  13   2        0.03       -2.73      3.35 o
   4  13   2        1.81       -3.51      3.51 o
 -12  14   2        1.27        1.41      2.83 o
 -11  14   2        0.08       -2.38      2.38 o
 -10  14   2        7.43        4.52      1.95 o
  -9  14   2       38.10       46.56      3.83 o
  -8  14   2        8.02        7.81      2.22 o
  -7  14   2       51.57       45.25      5.28 o
  -6  14   2        0.21        2.89      3.06 o
  -5  14   2       11.93        6.10      2.73 o
  -4  14   2       88.07       81.27      4.39 o
  -3  14   2       21.63       19.89      3.54 o
  -2  14   2        2.01        4.10      5.59 o
  -1  14   2       26.91       30.55      4.07 o
   0  14   2        9.29        4.60      2.97 o
   1  14   2        0.16       -1.18      3.55 o
   2  14   2        4.78        2.65      4.12 o
   3  14   2        0.01       -1.47      3.88 o
 -11  15   2       26.31       41.03      2.96 o
 -10  15   2        9.07        7.17      2.35 o
  -9  15   2        0.00        3.96      3.67 o
  -8  15   2        7.32        7.26      2.97 o
  -7  15   2        4.54        9.28      2.90 o
  -6  15   2        4.86       -0.88      2.43 o
  -5  15   2        0.25       -0.96      2.52 o
  -4  15   2       17.69       29.00      5.96 o
  -3  15   2        0.06       -1.02      2.78 o
  -2  15   2       73.78       91.62      6.24 o
  -1  15   2       11.31       11.59      3.58 o
   0  15   2       12.70       13.75      5.06 o
   1  15   2       14.96       22.56      5.59 o
   2  15   2        9.50       13.14      5.30 o
 -10  16   2        0.60        1.46      3.00 o
  -9  16   2       15.54       15.38      3.47 o
  -8  16   2       17.75       20.60      3.82 o
  -7  16   2       14.64       22.74      3.82 o
  -6  16   2        0.87        4.74      3.69 o
  -5  16   2        5.28        1.91      5.73 o
  -4  16   2        3.20        4.08      4.41 o
  -3  16   2        4.06        1.93      3.39 o
  -2  16   2        0.00        1.20      4.14 o
  -1  16   2        0.91        2.09      3.42 o
   0  16   2       16.52        6.00      4.73 o
  -8  17   2        3.39        3.23      3.05 o
  -7  17   2        6.96       10.17      3.56 o
  -6  17   2        0.15       -5.13      6.26 o
  -5  17   2        2.24        4.94      3.26 o
  -4  17   2        5.52        5.79      5.22 o
  -3  17   2        6.22       13.54      6.00 o
   3 -18   3        2.43        5.79      5.18 o
   4 -18   3        2.92        2.41      4.53 o
   5 -18   3        9.43       14.65      5.71 o
   6 -18   3       11.66       11.89      3.83 o
   7 -18   3       17.38       24.08      4.47 o
   0 -17   3       32.03       31.00      6.57 o
   1 -17   3        2.84        2.70      3.39 o
   2 -17   3        1.14        3.42      3.14 o
   3 -17   3        0.09        0.98      2.96 o
   4 -17   3        2.94       -3.71      4.00 o
   5 -17   3       39.60       45.49      7.14 o
   6 -17   3        9.85       13.85      3.73 o
   7 -17   3       34.61       48.56      9.14 o
   8 -17   3       57.83       83.98      6.20 o
   9 -17   3        0.19       -0.43      3.92 o
  -2 -16   3        0.33       -2.98      4.16 o
  -1 -16   3       11.48        2.90      4.90 o
   0 -16   3       78.05      106.43      9.59 o
   1 -16   3       10.50       16.10      3.86 o
   2 -16   3        4.62        4.16      3.12 o
   3 -16   3       27.90       31.55      4.17 o
   4 -16   3       82.40       98.89      9.06 o
   5 -16   3       24.76       23.86      5.63 o
   6 -16   3        3.06        6.76      3.07 o
   7 -16   3        2.85        3.61      3.00 o
   8 -16   3        0.08       -0.73      2.72 o
   9 -16   3        1.83        0.19      2.62 o
  10 -16   3        8.83        6.95      2.41 o
  -3 -15   3       11.78        5.75      4.53 o
  -2 -15   3       28.20       32.55      6.04 o
  -1 -15   3        0.67       -3.71      3.75 o
   0 -15   3       17.94       25.46      4.07 o
   1 -15   3        1.57        1.06      2.77 o
   2 -15   3      150.80      148.53      7.46 o
   3 -15   3        7.12       10.70      3.34 o
   4 -15   3       23.23       22.69      3.62 o
   5 -15   3        0.05        2.20      3.71 o
   6 -15   3       69.12       67.14      5.13 o
   7 -15   3       77.11       89.07      5.94 o
   8 -15   3       48.89       57.29      3.73 o
   9 -15   3        4.18        5.10      2.07 o
  10 -15   3       13.88       18.56      2.49 o
  11 -15   3        5.10        5.15      5.04 o
  -4 -14   3        9.48       14.77      4.65 o
  -3 -14   3       15.36       13.26      4.61 o
  -2 -14   3        0.27       -1.88      3.39 o
  -1 -14   3        9.09        9.59      4.20 o
   0 -14   3        9.66       12.75      5.69 o
   1 -14   3       13.90       15.96      3.36 o
   2 -14   3       22.86       22.08      4.34 o
   3 -14   3       65.59       62.31      4.77 o
   4 -14   3       42.49       29.39      3.71 o
   5 -14   3      119.59      122.18      9.14 o
   6 -14   3       35.07       37.89      4.03 o
   7 -14   3        7.19        5.52      2.11 o
   8 -14   3        7.15        4.72      3.22 o
   9 -14   3        5.08        3.42      2.00 o
  10 -14   3        0.20       -1.24      1.68 o
  11 -14   3       11.31       10.07      3.21 o
  12 -14   3        4.77        0.62      1.88 o
  -5 -13   3        1.81       -1.31      3.55 o
  -4 -13   3        6.46        9.10      3.83 o
  -3 -13   3        4.90        2.00      3.47 o
  -2 -13   3        2.71        7.55      3.88 o
  -1 -13   3        1.01       -1.02      2.19 o
   0 -13   3       27.41       25.03      3.40 o
   1 -13   3      157.23      147.39      6.82 o
   2 -13   3       23.77       26.83      3.88 o
   3 -13   3      121.22      117.45     11.59 o
   4 -13   3      110.52      106.16      7.63 o
   5 -13   3        3.86        6.94      1.96 o
   6 -13   3      132.59      132.77      4.92 o
   7 -13   3       25.24       22.05      2.42 o
   8 -13   3       16.16       18.94      1.66 o
   9 -13   3        4.39        1.82      1.23 o
  10 -13   3        6.58        5.74      1.28 o
  11 -13   3        0.02       -1.35      1.35 o
  12 -13   3        1.60        2.55      1.55 o
  -6 -12   3       10.58       19.62      4.20 o
  -5 -12   3        1.48        6.61      3.59 o
  -4 -12   3        2.19       -1.02      3.10 o
  -3 -12   3        2.15       10.24      3.79 o
  -2 -12   3        1.25       -2.03      2.03 o
  -1 -12   3       18.29       13.71      3.22 o
   0 -12   3      176.15      170.03      7.17 o
   1 -12   3      287.11      284.18      9.58 o
   2 -12   3      673.47      644.85     16.29 o
   3 -12   3        9.73       10.01      2.50 o
   4 -12   3       17.96       12.94      2.09 o
   5 -12   3       14.23        9.87      1.39 o
   6 -12   3        0.59       -0.99      0.99 o
   7 -12   3        8.25        7.93      1.24 o
   8 -12   3        0.07       -0.56      0.91 o
   9 -12   3        0.09        1.44      0.99 o
  10 -12   3       20.65       17.80      1.81 o
  11 -12   3       23.81       23.99      1.72 o
  12 -12   3        1.69        3.71      1.36 o
  13 -12   3        3.13        1.42      1.36 o
  -7 -11   3       33.34       39.12      3.77 o
  -6 -11   3        0.50       -0.81      2.51 o
  -5 -11   3       16.24       14.56      2.75 o
  -4 -11   3        8.30        5.74      2.71 o
  -3 -11   3        4.18        3.35      2.12 o
  -2 -11   3      258.70      225.21      6.40 o
  -1 -11   3        1.35        0.43      2.51 o
   0 -11   3       12.27       11.30      2.74 o
   1 -11   3       28.70       23.52      2.91 o
   2 -11   3        0.00       -1.32      1.32 o
   3 -11   3        0.73       -0.55      0.99 o
   4 -11   3        2.42        0.74      0.83 o
   5 -11   3       36.27       35.60      1.44 o
   6 -11   3        8.37        4.65      0.95 o
   7 -11   3        1.97        0.56      0.87 o
   8 -11   3       76.34       73.54      1.93 o
   9 -11   3       72.44       76.20      1.90 o
  10 -11   3        2.46        4.65      1.20 o
  11 -11   3       12.50       16.98      1.46 o
  12 -11   3        1.14       -1.41      1.41 o
  13 -11   3        0.10        0.13      1.21 o
  -8 -10   3        0.12        1.09      4.51 o
  -7 -10   3        0.32       -0.24      2.16 o
  -6 -10   3        0.13        0.18      2.01 o
  -5 -10   3        2.77        0.53      1.83 o
  -4 -10   3        7.22        3.15      1.68 o
  -3 -10   3       95.77       84.02      3.35 o
  -2 -10   3      183.99      203.05      5.83 o
  -1 -10   3     1279.09     1220.98     17.80 o
   0 -10   3        0.86       -1.11      1.11 o
   1 -10   3      105.63      107.54      2.60 o
   2 -10   3      251.24      256.23      5.01 o
   3 -10   3      293.00      295.16      4.06 o
   4 -10   3       46.66       54.00      1.62 o
   5 -10   3        5.45        4.26      0.75 o
   6 -10   3      105.49       98.20      1.99 o
   7 -10   3        4.14        3.58      0.80 o
   8 -10   3       21.30       21.77      1.50 o
   9 -10   3      175.42      182.55      3.56 o
  10 -10   3       15.66       17.53      1.37 o
  11 -10   3        0.20       -0.80      1.00 o
  12 -10   3       11.58       11.15      1.31 o
  13 -10   3        1.64        1.45      1.14 o
  -9  -9   3        1.43        3.26      4.00 o
  -8  -9   3        5.26        9.39      2.73 o
  -7  -9   3        9.92       12.04      2.39 o
  -6  -9   3        0.08        1.16      1.32 o
  -5  -9   3       35.63       38.93      2.00 o
  -4  -9   3        0.02       -1.13      1.13 o
  -3  -9   3        1.60        0.08      1.04 o
  -2  -9   3       56.43       53.93      1.95 o
  -1  -9   3        0.03       -0.79      0.79 o
   0  -9   3      336.05      360.19      9.63 o
   1  -9   3       36.25       34.15      1.21 o
   2  -9   3        0.43       -0.04      0.53 o
   3  -9   3       26.66       30.24      1.10 o
   4  -9   3        5.71        2.89      0.64 o
   5  -9   3      157.23      175.65      2.71 o
   6  -9   3        0.61        0.55      0.60 o
   7  -9   3        1.13       -0.78      0.78 o
   8  -9   3       28.17       26.66      1.31 o
   9  -9   3        1.89       -0.90      0.90 o
  10  -9   3       14.19       12.54      1.17 o
  11  -9   3        1.48        2.60      0.96 o
  12  -9   3       18.82       20.60      1.37 o
  13  -9   3        0.83        0.68      1.02 o
  14  -9   3        0.02       -1.99      3.43 o
  -9  -8   3        2.62        2.96      1.90 o
  -8  -8   3        0.35       -1.30      1.30 o
  -7  -8   3        0.46       -0.25      1.20 o
  -6  -8   3        1.91        0.29      1.08 o
  -5  -8   3       58.30       54.96      2.07 o
  -4  -8   3       25.94       25.55      1.38 o
  -3  -8   3        3.34        1.50      0.82 o
  -2  -8   3        1.36        2.55      0.76 o
  -1  -8   3        0.33        0.94      0.67 o
   0  -8   3       61.72       79.46      3.65 o
   1  -8   3      486.78      491.92      6.50 o
   2  -8   3       73.44       70.94      1.89 o
   3  -8   3       98.07       99.55      1.82 o
   4  -8   3        0.71       -0.38      0.49 o
   5  -8   3      188.39      210.90      2.75 o
   6  -8   3        2.43        3.08      0.58 o
   7  -8   3      451.67      440.73      5.06 o
   8  -8   3        0.00       -0.81      0.81 o
   9  -8   3        2.06        1.83      0.99 o
  10  -8   3        5.36        1.73      0.87 o
  11  -8   3        2.15        0.53      0.99 o
  12  -8   3        0.08        0.71      1.21 o
  13  -8   3        3.38        1.16      0.96 o
  14  -8   3        0.03       -0.54      0.94 o
 -10  -7   3        0.00       -0.34      1.72 o
  -9  -7   3       21.22       22.73      2.35 o
  -8  -7   3        0.17       -1.23      1.23 o
  -7  -7   3       11.04       12.75      1.70 o
  -6  -7   3      364.87      329.50      4.68 o
  -5  -7   3       19.29       13.41      1.14 o
  -4  -7   3        0.17        0.12      0.74 o
  -3  -7   3      196.46      186.25      3.02 o
  -2  -7   3        8.58       15.38      1.21 o
  -1  -7   3      146.33      161.19      2.67 o
   0  -7   3      135.92      188.19      3.08 o
   1  -7   3      254.84      273.20      3.60 o
   2  -7   3      181.64      197.84      2.50 o
   3  -7   3      188.13      192.31      2.62 o
   4  -7   3        9.81        6.76      0.67 o
   5  -7   3        1.56        3.94      0.74 o
   6  -7   3        0.32       -0.02      0.48 o
   7  -7   3       65.62       60.74      1.23 o
   8  -7   3      116.61      110.64      2.28 o
   9  -7   3       41.35       43.93      1.49 o
  10  -7   3        3.17        1.52      0.80 o
  11  -7   3       25.94       29.28      1.29 o
  12  -7   3       11.74        8.47      0.96 o
  13  -7   3        9.39        8.04      0.99 o
  14  -7   3        1.70        1.06      0.90 o
 -11  -6   3        0.49        0.71      1.50 o
 -10  -6   3       20.69       26.12      2.06 o
  -9  -6   3       41.45       51.93      2.43 o
  -8  -6   3        0.17       -0.62      1.16 o
  -7  -6   3        2.59       -0.12      0.82 o
  -6  -6   3      154.99      137.10      2.70 o
  -5  -6   3      123.05      109.19      2.00 o
  -4  -6   3      112.22      110.30      2.07 o
  -3  -6   3       54.48       60.36      1.61 o
  -2  -6   3      746.10      752.75      8.22 o
  -1  -6   3       12.14       12.35      1.03 o
   0  -6   3      387.28      427.38      4.70 o
   1  -6   3      464.55      510.39      5.08 o
   2  -6   3      317.84      317.67      3.41 o
   3  -6   3      514.57      474.34      4.73 o
   4  -6   3       28.52       35.13      0.95 o
   5  -6   3      498.41      530.67      5.19 o
   6  -6   3       24.37       27.36      0.83 o
   7  -6   3       29.90       26.79      0.99 o
   8  -6   3       86.97       80.47      1.76 o
   9  -6   3        8.06        8.65      0.80 o
  10  -6   3        1.01        1.61      0.70 o
  11  -6   3       35.03       39.22      1.86 o
  12  -6   3        0.62        2.22      1.48 o
  13  -6   3        8.79        9.30      0.93 o
  14  -6   3        0.96       -0.24      0.95 o
 -11  -5   3        4.69        7.47      1.98 o
 -10  -5   3        8.79       10.86      1.56 o
  -9  -5   3       15.71       15.55      1.57 o
  -8  -5   3       39.04       36.99      1.78 o
  -7  -5   3      214.92      205.24      3.35 o
  -6  -5   3      190.70      181.21      2.61 o
  -5  -5   3        2.65        2.58      0.64 o
  -4  -5   3        2.62        3.92      0.86 o
  -3  -5   3     2560.23     2490.99     24.31 o
  -2  -5   3      586.69      589.55      6.56 o
  -1  -5   3      985.25     1234.99     12.52 o
   0  -5   3       49.24       53.66      1.16 o
   1  -5   3     1307.02     1346.92     12.51 o
   2  -5   3     1689.74     1742.07     15.98 o
   3  -5   3      334.10      371.89      4.22 o
   4  -5   3       43.98       47.45      0.98 o
   5  -5   3       10.92        4.50      0.57 o
   6  -5   3       14.11       16.27      0.72 o
   7  -5   3       29.43       22.25      1.20 o
   8  -5   3       18.25       23.09      1.29 o
   9  -5   3       35.08       31.30      1.74 o
  10  -5   3        4.54        4.20      1.12 o
  11  -5   3        0.31        1.05      1.12 o
  12  -5   3       16.88       15.70      1.49 o
  13  -5   3        0.50       -0.21      1.14 o
 -12  -4   3        0.13        1.28      1.42 o
 -11  -4   3        1.46       -0.84      1.25 o
 -10  -4   3        1.85        0.31      1.13 o
  -9  -4   3        0.12        1.56      1.05 o
  -8  -4   3       17.21       14.19      1.22 o
  -7  -4   3      196.18      178.72      3.18 o
  -6  -4   3       41.92       30.36      1.19 o
  -5  -4   3        0.62       -0.56      0.56 o
  -4  -4   3     1724.15     1696.76     14.94 o
  -3  -4   3     2449.65     2719.68     24.73 o
  -2  -4   3     1588.84     1832.93     19.26 o
  -1  -4   3      113.87       98.37      1.65 o
   0  -4   3     3783.99     3991.88     33.62 o
   1  -4   3     1087.18     1002.81      8.42 o
   2  -4   3      206.69      206.25      2.57 o
   3  -4   3     3562.48     3482.46     29.28 o
   4  -4   3       72.96       71.15      1.05 o
   5  -4   3      398.73      387.06      3.76 o
   6  -4   3     1363.84     1344.86     14.10 o
   7  -4   3        0.63        0.76      0.97 o
   8  -4   3        6.90        5.19      0.91 o
   9  -4   3       69.09       78.64      3.36 o
  10  -4   3       34.70       36.32      1.83 o
  11  -4   3        5.81        9.36      1.27 o
  12  -4   3        4.04        4.74      1.23 o
  13  -4   3        0.30       -1.15      1.15 o
 -12  -3   3        7.12        6.85      1.41 o
 -11  -3   3        0.09       -1.08      1.08 o
 -10  -3   3        3.17        2.51      1.09 o
  -9  -3   3        0.02       -0.83      0.84 o
  -8  -3   3       43.73       41.74      1.55 o
  -7  -3   3      691.81      656.49      7.85 o
  -6  -3   3      238.97      234.26      2.85 o
  -5  -3   3        0.06       -1.43      1.43 o
  -4  -3   3      345.21      371.83      3.84 o
  -3  -3   3     1685.65     1688.82     14.68 o
  -2  -3   3        9.08        9.58      0.53 o
  -1  -3   3      747.00      733.15      6.57 o
   0  -3   3      130.75       85.41      1.14 o
   1  -3   3       63.12       46.94      0.80 o
   2  -3   3     6913.99     6798.49     69.03 o
   3  -3   3      887.38      852.64      7.54 o
   4  -3   3      155.86      145.01      1.66 o
   5  -3   3     1799.90     1760.31     17.02 o
   6  -3   3      440.48      464.42      6.92 o
   7  -3   3      306.54      307.26      4.69 o
   8  -3   3       65.09       75.20      2.02 o
   9  -3   3        1.33        0.81      0.93 o
  10  -3   3       15.59       14.04      1.34 o
  11  -3   3        3.01        2.80      1.12 o
  12  -3   3        0.63       -0.74      1.18 o
  13  -3   3        4.83        4.73      1.25 o
 -12  -2   3       12.17        7.33      1.24 o
 -11  -2   3        0.02       -0.56      0.94 o
 -10  -2   3        7.95        7.75      1.02 o
  -9  -2   3       16.00       13.30      1.01 o
  -8  -2   3      588.87      577.05      9.16 o
  -7  -2   3       98.15       89.73      3.27 o
  -6  -2   3     1271.50     1275.59     12.05 o
  -5  -2   3       80.83       80.52      1.10 o
  -4  -2   3      221.09      239.23      2.45 o
  -3  -2   3      192.68      188.80      2.06 o
  -2  -2   3     1006.96     1040.99      9.67 o
  -1  -2   3      952.16     1081.55      8.51 o
   0  -2   3    10471.44    10507.52     83.26 o
   1  -2   3     1190.88     1369.10     10.58 o
   2  -2   3       14.61       14.10      0.62 o
   3  -2   3      557.98      547.88      4.98 o
   4  -2   3      897.60      883.33      7.79 o
   5  -2   3       78.46       76.85      2.25 o
   6  -2   3      102.88      111.21      2.79 o
   7  -2   3       63.07       59.01      2.49 o
   8  -2   3       12.97        9.13      0.82 o
   9  -2   3        2.31        2.92      1.01 o
  10  -2   3        5.08        7.17      1.22 o
  11  -2   3        2.57        1.13      1.59 o
  12  -2   3        0.38        0.62      0.75 o
  13  -2   3        0.62       -0.88      0.88 o
 -13  -1   3        2.13        3.05      1.09 o
 -12  -1   3        0.74       -0.42      1.28 o
 -11  -1   3        0.81       -0.85      0.85 o
 -10  -1   3       68.51       66.67      1.76 o
  -9  -1   3        0.29       -1.07      1.16 o
  -8  -1   3       15.10        7.24      1.26 o
  -7  -1   3      164.38      164.02      4.49 o
  -6  -1   3        0.53       -0.48      0.90 o
  -5  -1   3      466.93      462.38      5.20 o
  -4  -1   3       49.79       38.46      0.88 o
  -3  -1   3       13.49       18.14      0.59 o
  -2  -1   3      504.21      486.68      4.06 o
  -1  -1   3     1060.24     1007.00      7.26 o
   0  -1   3     1040.44     1183.45      9.29 o
   1  -1   3    26470.83    25389.13    183.63 o
   2  -1   3      163.67      204.08      1.90 o
   3  -1   3      624.67      616.58      5.05 o
   4  -1   3      131.18      159.76      1.61 o
   5  -1   3      719.64      718.29      6.53 o
   6  -1   3        0.00        0.00      0.52 o
   7  -1   3        0.01       -0.19      0.66 o
   8  -1   3       21.68       17.23      1.24 o
   9  -1   3       91.89       94.56      1.94 o
  10  -1   3       25.32       22.17      1.12 o
  11  -1   3        1.31        1.51      0.79 o
  12  -1   3        0.07       -0.29      1.06 o
  13  -1   3        1.03       -0.06      1.03 o
 -13   0   3        0.11       -0.41      0.90 o
 -12   0   3       33.78       35.69      3.09 o
 -11   0   3       76.18       75.42      2.76 o
 -10   0   3        3.44       -0.62      1.28 o
  -9   0   3       11.42       16.46      1.62 o
  -8   0   3       59.54       66.00      1.71 o
  -7   0   3       19.57       19.39      1.27 o
  -6   0   3       14.64        9.44      0.66 o
  -5   0   3        5.59        9.67      0.54 o
  -4   0   3      144.70      167.72      2.31 o
  -3   0   3     1193.49     1279.69     10.10 o
  -2   0   3      826.31      797.79      6.14 o
  -1   0   3      539.80      568.76      3.94 o
   0   0   3    10221.00    10294.87     78.62 o
   1   0   3     5686.55     5705.38     35.84 o
   2   0   3     2046.41     2007.40     14.78 o
   3   0   3     2044.52     1963.04     15.19 o
   4   0   3       23.29       19.90      0.56 o
   5   0   3       67.10       68.08      1.00 o
   6   0   3       37.48       34.00      0.93 o
   7   0   3       12.47       10.45      0.70 o
   8   0   3       68.35       73.33      1.74 o
   9   0   3       42.31       40.35      1.51 o
  10   0   3        0.36        0.01      0.73 o
  11   0   3        2.88        2.62      1.34 o
  12   0   3        0.30        1.10      1.00 o
 -12   1   3        6.39        6.57      1.30 o
 -11   1   3       11.17       14.78      2.87 o
 -10   1   3        0.07        0.48      1.39 o
  -9   1   3        3.59        3.41      0.74 o
  -8   1   3      123.85      126.62      3.81 o
  -7   1   3       86.15       85.48      2.41 o
  -6   1   3     1161.58     1139.15     12.52 o
  -5   1   3      261.87      299.08      3.53 o
  -4   1   3      596.91      659.01      7.36 o
  -3   1   3        9.34        6.29      0.31 o
  -2   1   3     1132.78     1118.11      8.77 o
  -1   1   3       10.98        9.41      0.33 o
   0   1   3       18.27       20.61      0.48 o
   1   1   3        1.61        0.26      0.19 o
   2   1   3      303.60      307.16      2.77 o
   3   1   3       98.18      103.96      1.28 o
   4   1   3      444.16      404.09      3.62 o
   5   1   3       55.77       62.58      1.10 o
   6   1   3      165.46      173.46      2.70 o
   7   1   3       77.51       80.85      2.49 o
   8   1   3       25.28       27.75      1.18 o
   9   1   3        8.09        6.30      1.04 o
  10   1   3       23.25       24.15      1.26 o
  11   1   3        2.81        2.33      1.10 o
  12   1   3        3.70        0.35      1.17 o
 -12   2   3        5.89       14.52      6.16 o
 -11   2   3        4.50        3.75      4.36 o
 -10   2   3        1.10        1.96      4.00 o
  -9   2   3       56.02       52.64      1.85 o
  -8   2   3       63.80       60.62      1.56 o
  -7   2   3       64.26       63.42      1.44 o
  -6   2   3        5.38        2.12      0.55 o
  -5   2   3      681.83      710.04      7.33 o
  -4   2   3       48.59       52.95      1.13 o
  -3   2   3    11955.73    11926.55     99.77 o
  -2   2   3     1913.39     1896.53     16.97 o
  -1   2   3       51.30       70.13      0.93 o
   0   2   3     3009.68     3001.28     25.35 o
   1   2   3       69.16       75.39      1.08 o
   2   2   3      426.73      482.24      4.40 o
   3   2   3       17.72       14.28      0.55 o
   4   2   3      636.61      666.19      5.46 o
   5   2   3      217.02      202.92      2.25 o
   6   2   3       77.51       83.09      1.32 o
   7   2   3       25.29       25.67      1.33 o
   8   2   3       87.98       88.10      2.48 o
   9   2   3       11.11       11.99      1.16 o
  10   2   3       16.55       17.35      1.36 o
  11   2   3        6.43        6.71      1.34 o
  12   2   3        3.09        2.51      1.33 o
 -12   3   3        0.08       -2.24      4.98 o
 -11   3   3        2.42        4.69      2.88 o
 -10   3   3       36.82       36.43      3.48 o
  -9   3   3       10.85        8.63      0.89 o
  -8   3   3        1.81        0.54      0.63 o
  -7   3   3       53.35       53.22      1.50 o
  -6   3   3      139.12      149.40      2.63 o
  -5   3   3      145.20      148.68      2.28 o
  -4   3   3     4106.17     3934.92     35.02 o
  -3   3   3       15.26       18.70      0.62 o
  -2   3   3      600.72      620.99      5.68 o
  -1   3   3      921.32      833.19      7.53 o
   0   3   3      494.21      552.23      5.23 o
   1   3   3       54.81       42.57      0.94 o
   2   3   3      574.57      515.07      4.75 o
   3   3   3      894.09      872.53      6.99 o
   4   3   3       45.72       63.02      1.02 o
   5   3   3      341.52      358.38      3.52 o
   6   3   3        0.76       -0.25      0.53 o
   7   3   3       33.47       38.93      1.44 o
   8   3   3       17.15       21.19      1.29 o
   9   3   3        4.95        4.34      1.04 o
  10   3   3        0.85       -0.59      1.12 o
  11   3   3       12.07       24.16      1.80 o
 -12   4   3        1.58        2.13      3.01 o
 -11   4   3        0.04       -0.75      1.25 o
 -10   4   3        3.96        5.58      1.00 o
  -9   4   3        6.66        5.29      0.82 o
  -8   4   3      111.37      103.70      2.31 o
  -7   4   3       18.77       11.86      0.93 o
  -6   4   3      452.85      393.06      4.65 o
  -5   4   3      589.65      532.10      5.29 o
  -4   4   3      122.79      121.18      1.73 o
  -3   4   3      309.37      323.72      3.78 o
  -2   4   3       51.72       61.80      1.20 o
  -1   4   3      444.71      474.55      4.63 o
   0   4   3      114.75      107.66      1.59 o
   1   4   3        0.09       -0.39      0.39 o
   2   4   3        2.54        1.22      0.46 o
   3   4   3       31.48       35.22      1.10 o
   4   4   3      109.95      123.31      1.67 o
   5   4   3      313.16      319.22      3.34 o
   6   4   3       44.93       40.84      1.29 o
   7   4   3      128.61      139.45      2.73 o
   8   4   3       17.53       15.99      1.30 o
   9   4   3        0.05       -1.08      1.08 o
  10   4   3        3.88        6.26      1.42 o
  11   4   3        1.88        3.10      1.46 o
 -13   5   3       11.36       15.38      5.02 o
 -12   5   3        3.10        4.02      1.13 o
 -11   5   3        2.60        1.25      1.01 o
 -10   5   3       21.70       17.54      1.33 o
  -9   5   3      130.48      152.12      3.40 o
  -8   5   3        4.82        4.62      0.63 o
  -7   5   3       49.82       60.60      1.58 o
  -6   5   3      135.43      128.62      1.82 o
  -5   5   3     1536.85     1375.77     12.84 o
  -4   5   3     1253.08     1252.83     11.80 o
  -3   5   3      816.14      928.83      9.00 o
  -2   5   3      370.84      386.47      4.58 o
  -1   5   3     1626.60     1791.27     16.39 o
   0   5   3        0.00       -0.26      0.26 o
   1   5   3       22.03       20.06      0.79 o
   2   5   3      431.63      427.64      4.57 o
   3   5   3       77.23       76.99      1.66 o
   4   5   3       25.59       26.02      0.92 o
   5   5   3       36.83       33.44      1.13 o
   6   5   3       15.02       11.76      1.04 o
   7   5   3        3.40        3.22      0.89 o
   8   5   3        1.54       -0.96      1.39 o
   9   5   3        1.53       -0.28      1.28 o
  10   5   3        3.71        4.65      3.11 o
 -14   6   3        3.33        9.34      5.38 o
 -13   6   3        4.31        1.73      1.24 o
 -12   6   3       60.42       52.68      3.64 o
 -11   6   3       10.14        6.75      0.90 o
 -10   6   3       28.64       23.99      1.49 o
  -9   6   3      307.05      290.66      4.16 o
  -8   6   3       63.19       65.10      1.77 o
  -7   6   3       16.88       18.24      1.06 o
  -6   6   3       47.95       50.81      1.26 o
  -5   6   3        6.88        7.09      0.64 o
  -4   6   3        2.99        1.46      0.39 o
  -3   6   3      544.87      576.24      6.06 o
  -2   6   3        5.62        2.48      0.62 o
  -1   6   3     1123.45     1197.57     10.73 o
   0   6   3       60.39       48.14      1.31 o
   1   6   3      151.88      137.26      2.10 o
   2   6   3        4.56        3.18      0.64 o
   3   6   3        0.15       -0.05      0.57 o
   4   6   3       77.67       77.52      1.91 o
   5   6   3       16.83       19.86      1.35 o
   6   6   3       37.70       39.41      1.66 o
   7   6   3        9.19        9.26      1.25 o
   8   6   3        6.20        3.52      1.07 o
   9   6   3       22.54       24.14      2.21 o
  10   6   3        0.31       -1.97      1.97 o
 -14   7   3        0.42       -0.87      0.87 o
 -13   7   3        0.07       -0.27      0.83 o
 -12   7   3       10.85        7.14      0.93 o
 -11   7   3        2.43        3.69      0.89 o
 -10   7   3       46.53       58.18      1.84 o
  -9   7   3       93.60       94.48      2.30 o
  -8   7   3        3.39        6.97      1.41 o
  -7   7   3      205.85      181.35      2.65 o
  -6   7   3        6.35        2.34      0.69 o
  -5   7   3        1.08       -0.52      0.52 o
  -4   7   3       23.56       19.07      0.89 o
  -3   7   3       90.50       93.10      1.96 o
  -2   7   3      194.86      246.65      3.95 o
  -1   7   3      130.65      146.80      2.23 o
   0   7   3       65.43       68.07      1.68 o
   1   7   3        6.66        8.22      0.81 o
   2   7   3      517.67      519.35      5.63 o
   3   7   3      157.48      152.41      2.56 o
   4   7   3      199.17      216.62      3.45 o
   5   7   3       54.74       55.31      2.22 o
   6   7   3       30.99       32.41      1.72 o
   7   7   3        5.03        7.16      1.40 o
   8   7   3        1.84       -1.33      1.33 o
   9   7   3        0.00       -1.37      7.12 o
 -14   8   3        1.81        0.31      1.21 o
 -13   8   3        1.10        1.54      1.01 o
 -12   8   3        0.62        1.08      0.96 o
 -11   8   3        1.22        0.29      0.92 o
 -10   8   3       79.34       73.31      2.18 o
  -9   8   3        9.00        8.54      1.11 o
  -8   8   3        2.42        2.38      0.80 o
  -7   8   3      110.88       99.27      2.02 o
  -6   8   3       14.58        6.15      0.79 o
  -5   8   3        2.40        1.12      0.56 o
  -4   8   3      697.76      695.95      8.57 o
  -3   8   3      181.05      192.20      2.90 o
  -2   8   3        1.27        1.13      0.71 o
  -1   8   3        0.06       -0.06      0.49 o
   0   8   3       16.05       17.54      1.46 o
   1   8   3      171.78      181.65      2.91 o
   2   8   3      362.35      356.84      4.72 o
   3   8   3      105.54      105.39      2.55 o
   4   8   3       33.74       31.35      1.68 o
   5   8   3        9.21       10.60      1.32 o
   6   8   3        0.00       -1.34      1.67 o
   7   8   3        7.23        4.57      1.98 o
   8   8   3        4.53        0.57      2.61 o
 -14   9   3        0.15        0.53      1.08 o
 -13   9   3        6.98       10.52      1.21 o
 -12   9   3        9.70       12.14      1.32 o
 -11   9   3        6.64        5.20      1.49 o
 -10   9   3        0.11       -0.63      1.21 o
  -9   9   3      282.58      254.04      5.41 o
  -8   9   3      258.71      262.00      3.82 o
  -7   9   3       84.75       82.55      2.31 o
  -6   9   3      183.28      180.89      2.93 o
  -5   9   3       12.04       12.12      0.96 o
  -4   9   3      249.51      268.43      3.52 o
  -3   9   3      208.46      208.89      3.72 o
  -2   9   3       13.86       17.28      1.21 o
  -1   9   3        7.74       12.70      1.62 o
   0   9   3      571.26      560.97      8.97 o
   1   9   3      119.27      112.09      2.80 o
   2   9   3       80.31       76.80      2.43 o
   3   9   3       65.65       59.46      2.63 o
   4   9   3        2.67        3.29      1.71 o
   5   9   3        3.62        0.81      2.05 o
   6   9   3       16.58       17.36      3.49 o
   7   9   3        0.83       -0.75      2.17 o
   8   9   3        0.94        1.72      2.63 o
 -13  10   3        3.73        6.73      1.26 o
 -12  10   3       12.65       13.91      1.50 o
 -11  10   3        8.68        8.17      1.33 o
 -10  10   3        0.05       -1.08      1.08 o
  -9  10   3       16.70       17.80      1.13 o
  -8  10   3        3.15        0.90      0.90 o
  -7  10   3       83.75       77.65      2.35 o
  -6  10   3       10.39        8.46      1.13 o
  -5  10   3       88.05       78.14      2.03 o
  -4  10   3        9.50        5.51      1.08 o
  -3  10   3       20.68       22.39      2.20 o
  -2  10   3      109.71      103.72      3.92 o
  -1  10   3       22.41       25.05      3.06 o
   0  10   3      142.29      134.92      5.04 o
   1  10   3      106.66       95.26      3.69 o
   2  10   3        0.88        0.31      1.72 o
   3  10   3       17.79       16.33      3.69 o
   4  10   3       15.97        9.63      3.75 o
   5  10   3        3.20        0.61      3.10 o
   6  10   3        0.12       -0.73      3.10 o
   7  10   3        3.27        0.20      3.22 o
 -13  11   3        2.55        3.81      1.44 o
 -12  11   3       42.24       53.87      3.10 o
 -11  11   3        5.86        3.43      1.69 o
 -10  11   3        7.45        9.63      1.44 o
  -9  11   3       12.70       16.50      1.40 o
  -8  11   3       33.25       31.50      1.88 o
  -7  11   3       26.73       26.02      1.57 o
  -6  11   3        0.55       -1.03      1.03 o
  -5  11   3       23.31       21.25      1.96 o
  -4  11   3       48.83       35.17      2.27 o
  -3  11   3      122.66      102.73      6.77 o
  -2  11   3      214.96      201.87      7.76 o
  -1  11   3      261.10      266.19      7.47 o
   0  11   3        7.62        4.94      2.04 o
   1  11   3        0.44       -0.47      2.58 o
   2  11   3        6.40        4.85      2.35 o
   3  11   3       12.36        7.55      3.75 o
   4  11   3        2.35       -3.10      3.10 o
   5  11   3        5.69       -0.20      3.39 o
   6  11   3        1.11       -2.16      3.22 o
 -13  12   3        1.57        0.50      1.29 o
 -12  12   3        1.86        0.10      1.75 o
 -11  12   3        1.81        1.84      1.34 o
 -10  12   3        0.07        0.21      1.12 o
  -9  12   3       75.19       84.67      2.64 o
  -8  12   3       59.69       68.75      2.72 o
  -7  12   3       36.48       42.76      2.93 o
  -6  12   3       13.87       14.98      2.54 o
  -5  12   3      164.12      140.00      4.27 o
  -4  12   3        8.24        3.46      2.41 o
  -3  12   3       98.58       85.15      4.28 o
  -2  12   3      121.83      114.17      8.72 o
  -1  12   3        4.06        3.86      2.14 o
   0  12   3        7.01        5.60      2.17 o
   1  12   3       16.53       12.78      2.42 o
   2  12   3        0.00       -1.10      3.06 o
   3  12   3        3.32       -1.35      3.22 o
   4  12   3        8.58       16.64      4.45 o
   5  12   3        1.71       -1.88      3.51 o
 -12  13   3       12.43       16.25      1.86 o
 -11  13   3        7.41        5.09      1.77 o
 -10  13   3        1.15       -0.12      1.86 o
  -9  13   3       11.09       14.13      2.56 o
  -8  13   3        0.76        1.10      2.15 o
  -7  13   3        1.44        0.26      1.74 o
  -6  13   3        0.08        3.99      2.73 o
  -5  13   3       15.55       16.41      3.01 o
  -4  13   3       21.68       21.25      2.64 o
  -3  13   3       10.90        6.78      2.14 o
  -2  13   3        0.06        0.84      2.16 o
  -1  13   3        8.86        6.59      2.39 o
   0  13   3       23.25       19.56      3.49 o
   1  13   3        0.10        3.06      3.63 o
   2  13   3        0.51       -0.33      3.43 o
   3  13   3        3.37        3.10      3.92 o
   4  13   3        1.69        0.82      3.75 o
 -11  14   3        6.32        6.13      1.72 o
 -10  14   3        0.04        2.68      1.97 o
  -9  14   3       11.04       11.42      2.33 o
  -8  14   3        0.07        1.37      2.20 o
  -7  14   3       15.29       14.77      3.00 o
  -6  14   3        1.36       -2.20      2.20 o
  -5  14   3        8.85        6.48      3.00 o
  -4  14   3        0.39       -1.92      1.92 o
  -3  14   3       12.34       17.38      2.78 o
  -2  14   3        6.60        8.00      3.00 o
  -1  14   3       72.18       78.41      5.73 o
   0  14   3        7.64       13.08      3.46 o
   1  14   3        0.36        2.53      3.96 o
   2  14   3        3.35       11.46      4.81 o
   3  14   3        0.26       -3.59      3.59 o
 -11  15   3        6.08        4.52      2.08 o
 -10  15   3        2.62        0.35      2.06 o
  -9  15   3        2.75       -0.76      2.57 o
  -8  15   3        0.00       -0.24      3.26 o
  -7  15   3        3.50        0.14      2.50 o
  -6  15   3       23.93       27.20      3.76 o
  -5  15   3        3.60        7.02      2.94 o
  -4  15   3        6.12        2.12      3.96 o
  -3  15   3       21.76       20.64      5.02 o
  -2  15   3        0.09        0.77      2.83 o
  -1  15   3        1.51        0.36      3.00 o
   0  15   3       10.83       19.99      5.43 o
   1  15   3       28.11       52.87      7.26 o
  -9  16   3        2.43        5.29      3.00 o
  -8  16   3        4.16        4.07      3.03 o
  -7  16   3        2.63        1.79      2.93 o
  -6  16   3        7.26       10.62      3.32 o
  -5  16   3        5.61        3.16      2.98 o
  -4  16   3        0.36       -1.71      3.59 o
  -3  16   3        0.32       -1.67      2.68 o
  -2  16   3        0.10        4.77      3.47 o
  -1  16   3        0.34        1.71      4.02 o
  -7  17   3        2.57       -1.12      2.87 o
  -6  17   3        0.95        2.18      3.13 o
  -5  17   3        7.18        5.93      4.12 o
  -4  17   3        0.00       -2.39      2.67 o
   3 -18   4        3.10        4.16      4.69 o
   4 -18   4        0.34        5.96      4.61 o
   5 -18   4        2.04        5.75      4.94 o
   6 -18   4        0.42       -2.57      3.12 o
   7 -18   4       13.24       14.02      4.17 o
   0 -17   4        0.16       -0.49      4.20 o
   1 -17   4        0.02        0.60      3.28 o
   2 -17   4        0.15       -3.06      3.06 o
   3 -17   4        0.07       -2.42      2.92 o
   4 -17   4        1.66       -0.20      4.32 o
   5 -17   4        5.70       -0.86      3.79 o
   6 -17   4        0.05        0.53      4.32 o
   7 -17   4        8.03        5.89      3.50 o
   8 -17   4        2.76        2.42      3.32 o
   9 -17   4        5.03        6.31      3.15 o
  -2 -16   4       13.90       18.93      5.18 o
  -1 -16   4        6.26        5.67      4.94 o
   0 -16   4        0.59       -4.12      4.24 o
   1 -16   4       24.29       25.54      4.21 o
   2 -16   4       31.08       27.57      4.16 o
   3 -16   4       34.77       32.82      4.43 o
   4 -16   4       29.64       28.72      6.04 o
   5 -16   4        5.75        8.04      4.61 o
   6 -16   4        0.04       -2.12      3.02 o
   7 -16   4        0.76        3.45      3.06 o
   8 -16   4        0.52        1.78      2.78 o
   9 -16   4        1.73        0.47      2.62 o
  10 -16   4        0.83        0.94      2.17 o
  -3 -15   4       10.06       10.48      4.81 o
  -2 -15   4       18.30       24.97      5.55 o
  -1 -15   4        0.82       -1.75      3.39 o
   0 -15   4        0.28        3.60      4.06 o
   1 -15   4        0.49       -1.17      2.50 o
   2 -15   4       10.16        8.46      3.22 o
   3 -15   4       29.37       31.29      4.02 o
   4 -15   4        0.73       -2.17      2.37 o
   5 -15   4        2.62        1.43      3.67 o
   6 -15   4        1.33       -2.77      3.26 o
   7 -15   4        0.32       -2.43      2.43 o
   8 -15   4        0.20        0.37      2.03 o
   9 -15   4        0.03       -0.82      2.74 o
  10 -15   4        2.74        1.17      2.14 o
  11 -15   4        1.76       -0.42      1.45 o
  -4 -14   4        5.57        9.67      4.45 o
  -3 -14   4        9.86        9.83      4.32 o
  -2 -14   4        2.92        4.08      4.04 o
  -1 -14   4        5.53        6.95      2.96 o
   0 -14   4        0.84        2.25      5.14 o
   1 -14   4        1.04       -0.91      2.44 o
   2 -14   4       12.33       17.05      5.73 o
   3 -14   4       52.86       57.65      7.02 o
   4 -14   4        7.35        7.16      2.71 o
   5 -14   4       25.61       18.81      4.77 o
   6 -14   4       48.79       50.52      4.45 o
   7 -14   4        0.20       -1.68      1.77 o
   8 -14   4        1.91        3.29      2.79 o
   9 -14   4        0.00       -1.83      1.83 o
  10 -14   4        5.76        6.10      2.39 o
  11 -14   4       18.74       21.30      3.02 o
  12 -14   4        0.46       -1.88      1.92 o
  -5 -13   4        4.31        5.34      3.75 o
  -4 -13   4        2.05        0.12      3.35 o
  -3 -13   4       25.31       22.56      4.49 o
  -2 -13   4       69.96       77.18      7.18 o
  -1 -13   4       55.26       63.89      4.79 o
   0 -13   4      119.23      123.32      7.04 o
   1 -13   4        0.03       -1.25      2.38 o
   2 -13   4        6.75        8.61      2.74 o
   3 -13   4       14.47       13.44      4.53 o
   4 -13   4       16.84       12.96      2.94 o
   5 -13   4       59.49       58.45      3.38 o
   6 -13   4       28.10       24.00      2.56 o
   7 -13   4        0.04       -1.17      1.62 o
   8 -13   4        2.00        0.08      1.11 o
   9 -13   4        6.85        5.74      1.33 o
  10 -13   4        0.02       -1.05      1.05 o
  11 -13   4       11.76       15.38      1.94 o
  12 -13   4        0.22        1.34      1.51 o
  -6 -12   4        0.67       -2.73      2.90 o
  -5 -12   4        1.99       -0.29      3.14 o
  -4 -12   4        0.83       -0.37      2.94 o
  -3 -12   4        7.05        9.75      3.47 o
  -2 -12   4        0.13       -0.81      1.98 o
  -1 -12   4       63.02       62.09      5.34 o
   0 -12   4       45.94       48.20      4.04 o
   1 -12   4     1116.32     1081.00     24.66 o
   2 -12   4        0.13       -1.22      2.23 o
   3 -12   4        4.13        1.74      2.18 o
   4 -12   4        6.11        2.94      1.63 o
   5 -12   4       29.26       26.64      1.69 o
   6 -12   4        2.52       -0.99      0.99 o
   7 -12   4        0.12       -0.99      0.99 o
   8 -12   4       16.91       18.19      1.46 o
   9 -12   4        1.99        4.22      1.09 o
  10 -12   4       17.32       22.30      2.17 o
  11 -12   4        5.33        5.27      1.97 o
  12 -12   4        0.00        0.91      1.28 o
  13 -12   4        1.64        2.10      1.38 o
  -7 -11   4        0.06       -0.75      2.38 o
  -6 -11   4        7.81        8.09      2.65 o
  -5 -11   4        0.03       -1.89      1.89 o
  -4 -11   4        1.09       -1.86      1.86 o
  -3 -11   4        1.61        2.27      1.99 o
  -2 -11   4        0.02       -0.86      1.57 o
  -1 -11   4       35.67       16.57      3.03 o
   0 -11   4        7.32       10.22      2.76 o
   1 -11   4      183.47      177.28      7.02 o
   2 -11   4        0.02       -1.01      1.28 o
   3 -11   4       19.48       17.84      1.21 o
   4 -11   4        1.55       -0.82      0.82 o
   5 -11   4        0.10       -0.18      0.82 o
   6 -11   4       14.36       11.27      1.06 o
   7 -11   4        3.71        2.59      0.95 o
   8 -11   4        0.11       -0.88      0.88 o
   9 -11   4        0.80       -0.78      0.78 o
  10 -11   4        9.55        7.37      1.29 o
  11 -11   4        0.49        1.32      1.17 o
  12 -11   4        0.85       -0.45      1.20 o
  13 -11   4        1.01       -0.18      1.29 o
  -8 -10   4        3.75        0.51      2.13 o
  -7 -10   4        5.00        4.26      2.34 o
  -6 -10   4        6.73        9.67      2.39 o
  -5 -10   4        7.46       13.14      2.46 o
  -4 -10   4       16.06       14.13      2.09 o
  -3 -10   4       81.42       68.93      3.08 o
  -2 -10   4       12.25        2.99      1.68 o
  -1 -10   4      440.26      399.38      7.50 o
   0 -10   4        0.05       -1.16      1.16 o
   1 -10   4      668.13      676.17     10.83 o
   2 -10   4       61.47       64.94      2.31 o
   3 -10   4       63.02       66.38      1.75 o
   4 -10   4       16.34       14.52      0.94 o
   5 -10   4        7.88       13.00      0.94 o
   6 -10   4       39.28       37.86      1.30 o
   7 -10   4        0.69        2.56      0.81 o
   8 -10   4        0.00       -0.77      0.78 o
   9 -10   4      135.57      127.68      3.01 o
  10 -10   4       33.39       35.98      1.72 o
  11 -10   4        1.07       -1.02      1.02 o
  12 -10   4        0.32        0.34      1.09 o
  13 -10   4        1.73        1.83      1.60 o
  -9  -9   4        7.58       16.89      4.77 o
  -8  -9   4        4.86        5.32      2.03 o
  -7  -9   4       14.25       16.34      2.60 o
  -6  -9   4       61.06       69.85      3.15 o
  -5  -9   4       14.76       15.48      1.54 o
  -4  -9   4      439.87      366.65      6.31 o
  -3  -9   4       21.92       14.78      1.37 o
  -2  -9   4        0.11        1.38      0.96 o
  -1  -9   4       33.55       28.69      1.46 o
   0  -9   4       60.78       62.67      2.00 o
   1  -9   4       24.51       25.14      1.08 o
   2  -9   4       11.96        9.80      0.82 o
   3  -9   4      200.36      201.87      2.93 o
   4  -9   4       14.14       13.10      0.86 o
   5  -9   4      302.03      296.39      3.87 o
   6  -9   4       64.27       72.79      1.75 o
   7  -9   4        9.64        6.36      0.85 o
   8  -9   4        0.87        1.08      0.73 o
   9  -9   4       10.12       11.71      1.22 o
  10  -9   4       18.48       13.37      1.26 o
  11  -9   4        0.33       -0.50      0.92 o
  12  -9   4        3.10        1.09      1.68 o
  13  -9   4        0.18       -1.16      1.33 o
  -9  -8   4        8.11       11.73      2.29 o
  -8  -8   4       72.49       88.62      2.96 o
  -7  -8   4        4.99        3.90      1.35 o
  -6  -8   4        1.80        3.44      1.19 o
  -5  -8   4       26.99       26.35      1.60 o
  -4  -8   4       65.50       66.49      2.07 o
  -3  -8   4       25.68       27.38      1.27 o
  -2  -8   4      117.74      121.98      2.47 o
  -1  -8   4      234.36      222.57      3.88 o
   0  -8   4      170.56      191.71      4.13 o
   1  -8   4       80.00       75.16      2.10 o
   2  -8   4      165.86      191.96      3.09 o
   3  -8   4        5.00       12.20      0.94 o
   4  -8   4      146.48      147.26      2.31 o
   5  -8   4      177.56      189.06      2.60 o
   6  -8   4      149.31      149.21      2.26 o
   7  -8   4       74.23       67.65      1.56 o
   8  -8   4      191.62      198.42      3.43 o
   9  -8   4       11.84       11.94      1.13 o
  10  -8   4       82.56       92.29      2.95 o
  11  -8   4       11.00       14.64      1.20 o
  12  -8   4        1.93        0.53      0.96 o
  13  -8   4        1.71        0.22      0.98 o
 -10  -7   4        9.42       10.21      2.08 o
  -9  -7   4        2.61        0.98      1.61 o
  -8  -7   4       33.89       35.80      2.15 o
  -7  -7   4       15.11       13.49      1.54 o
  -6  -7   4       60.89       54.11      1.86 o
  -5  -7   4      440.99      455.36      5.44 o
  -4  -7   4      594.98      585.27      6.59 o
  -3  -7   4      307.40      313.81      4.09 o
  -2  -7   4      321.36      344.47      4.56 o
  -1  -7   4      171.54      204.49      3.15 o
   0  -7   4      846.33      871.74     10.07 o
   1  -7   4        7.37        5.48      0.57 o
   2  -7   4      795.57      852.41      8.60 o
   3  -7   4     1000.63     1068.53      9.83 o
   4  -7   4       59.97       71.63      1.60 o
   5  -7   4        2.29        2.43      0.56 o
   6  -7   4      133.44      142.34      2.08 o
   7  -7   4        1.24        1.04      0.57 o
   8  -7   4      202.35      187.56      3.16 o
   9  -7   4       45.69       42.50      1.55 o
  10  -7   4        1.93        0.38      0.82 o
  11  -7   4       22.44       21.83      1.25 o
  12  -7   4        0.31        0.53      0.86 o
  13  -7   4        0.61        0.46      0.92 o
 -11  -6   4        0.53       -1.03      1.49 o
 -10  -6   4        1.83        0.49      1.81 o
  -9  -6   4       10.86        6.94      1.53 o
  -8  -6   4      100.65      110.51      3.27 o
  -7  -6   4       27.48       30.29      1.31 o
  -6  -6   4      310.34      317.15      4.38 o
  -5  -6   4       94.13       95.42      1.89 o
  -4  -6   4     1311.35     1264.27     12.41 o
  -3  -6   4       11.75        5.36      0.85 o
  -2  -6   4      932.19      936.79      9.99 o
  -1  -6   4       71.67       70.85      1.68 o
   0  -6   4      907.33      981.79     10.13 o
   1  -6   4      165.23      148.11      2.28 o
   2  -6   4      327.15      331.13      4.07 o
   3  -6   4       15.44       15.99      0.73 o
   4  -6   4      376.67      329.45      3.39 o
   5  -6   4      193.65      203.72      2.51 o
   6  -6   4      108.13       96.05      1.54 o
   7  -6   4       76.67       76.80      1.66 o
   8  -6   4        9.52        4.45      0.84 o
   9  -6   4       10.81       10.78      0.96 o
  10  -6   4        0.10       -0.32      0.75 o
  11  -6   4        1.95        1.16      0.96 o
  12  -6   4        1.64        1.26      0.88 o
  13  -6   4        0.01       -0.32      0.86 o
 -11  -5   4        2.11        1.29      1.48 o
 -10  -5   4        4.59        6.36      1.47 o
  -9  -5   4       14.54       11.80      1.47 o
  -8  -5   4        5.44        2.58      1.08 o
  -7  -5   4       32.22       30.00      1.25 o
  -6  -5   4      210.21      205.69      3.36 o
  -5  -5   4      133.40      124.65      2.01 o
  -4  -5   4      127.71      113.91      1.89 o
  -3  -5   4      582.45      575.95      6.50 o
  -2  -5   4        5.00        1.76      0.70 o
  -1  -5   4     1914.39     1994.63     19.66 o
   0  -5   4      146.62      175.64      2.35 o
   1  -5   4      265.33      262.62      3.07 o
   2  -5   4      121.86      107.50      1.78 o
   3  -5   4      337.91      326.58      3.87 o
   4  -5   4       14.29       20.19      0.71 o
   5  -5   4      658.12      634.77      5.70 o
   6  -5   4      211.19      189.55      2.25 o
   7  -5   4        4.04        5.13      0.71 o
   8  -5   4       29.68       28.99      1.48 o
   9  -5   4       46.54       47.52      1.44 o
  10  -5   4       15.49       17.57      0.99 o
  11  -5   4       36.34       41.43      1.74 o
  12  -5   4        8.93       10.06      0.99 o
  13  -5   4        3.67        6.35      0.97 o
 -12  -4   4       18.65       21.58      2.13 o
 -11  -4   4        1.19        0.11      1.26 o
 -10  -4   4        0.53        1.78      1.15 o
  -9  -4   4       12.45       10.51      1.28 o
  -8  -4   4        1.33        0.12      1.02 o
  -7  -4   4        8.44        8.20      1.63 o
  -6  -4   4      254.75      235.69      3.04 o
  -5  -4   4       12.93       20.28      0.81 o
  -4  -4   4     1600.78     1640.33     14.51 o
  -3  -4   4        7.65       14.14      0.86 o
  -2  -4   4     1332.89     1419.79     14.19 o
  -1  -4   4      423.34      416.19      4.74 o
   0  -4   4      458.24      441.34      4.36 o
   1  -4   4       93.16      110.65      1.92 o
   2  -4   4      463.64      434.88      8.00 o
   3  -4   4        5.43        4.01      0.42 o
   4  -4   4      246.42      226.53      2.52 o
   5  -4   4      546.33      517.63      4.68 o
   6  -4   4      136.97      148.78      2.19 o
   7  -4   4       24.75       24.66      0.98 o
   8  -4   4        1.01        0.59      0.76 o
   9  -4   4       15.42       13.15      1.05 o
  10  -4   4       32.14       31.38      2.09 o
  11  -4   4       19.48       22.77      1.37 o
  12  -4   4        3.75        4.89      0.98 o
  13  -4   4        0.05       -1.18      1.18 o
 -12  -3   4       14.26       14.33      2.00 o
 -11  -3   4        0.10        0.17      1.11 o
 -10  -3   4        0.04       -0.97      0.97 o
  -9  -3   4       18.07       14.46      1.21 o
  -8  -3   4       15.78        9.92      1.23 o
  -7  -3   4      414.03      408.93      5.41 o
  -6  -3   4       48.20       41.65      1.01 o
  -5  -3   4      169.68      165.56      2.12 o
  -4  -3   4     1546.42     1644.65     14.40 o
  -3  -3   4      526.44      520.27      5.03 o
  -2  -3   4      171.14      179.96      2.25 o
  -1  -3   4       87.62       76.21      1.25 o
   0  -3   4      441.15      406.61      3.97 o
   1  -3   4      291.66      259.52      2.45 o
   2  -3   4     1937.08     1936.23     18.77 o
   3  -3   4       12.39       15.01      0.56 o
   4  -3   4       56.64       59.34      1.03 o
   5  -3   4       70.12       64.39      1.07 o
   6  -3   4      447.75      406.31      4.57 o
   7  -3   4      124.53      118.53      1.92 o
   8  -3   4       50.51       48.36      1.53 o
   9  -3   4       53.57       46.73      1.33 o
  10  -3   4        7.86        5.96      0.79 o
  11  -3   4        0.31        0.12      0.76 o
  12  -3   4        0.86        1.59      1.05 o
  13  -3   4        4.89        7.27      1.08 o
 -12  -2   4        1.43        1.42      1.11 o
 -11  -2   4        0.00       -0.53      1.02 o
 -10  -2   4       28.03       27.00      2.38 o
  -9  -2   4        0.51       -0.22      0.79 o
  -8  -2   4      186.12      187.07      5.07 o
  -7  -2   4      183.48      163.47      2.73 o
  -6  -2   4       52.72       52.58      1.36 o
  -5  -2   4       67.94       88.14      1.27 o
  -4  -2   4      212.61      211.92      2.74 o
  -3  -2   4       87.54       82.16      1.22 o
  -2  -2   4        2.83        2.67      0.40 o
  -1  -2   4       30.41       32.68      0.67 o
   0  -2   4     2271.53     2195.72     16.91 o
   1  -2   4      876.15      873.73      6.70 o
   2  -2   4       80.82       71.67      1.72 o
   3  -2   4     2218.60     2174.43     17.60 o
   4  -2   4       62.82       72.46      1.22 o
   5  -2   4      444.96      479.59      4.33 o
   6  -2   4        0.05       -0.65      0.65 o
   7  -2   4        6.28        5.90      0.56 o
   8  -2   4       15.35       16.81      0.76 o
   9  -2   4        0.52        1.07      0.65 o
  10  -2   4        3.91        4.28      0.80 o
  11  -2   4        3.00        2.79      0.90 o
  12  -2   4        0.02       -0.98      0.98 o
  13  -2   4        4.18        3.71      1.09 o
 -13  -1   4        3.49        5.29      1.17 o
 -12  -1   4        0.25        0.65      1.12 o
 -11  -1   4        2.63        3.31      0.96 o
 -10  -1   4        8.16        4.83      1.06 o
  -9  -1   4      227.25      219.55      3.60 o
  -8  -1   4       57.24       54.55      1.52 o
  -7  -1   4      139.81      139.96      2.28 o
  -6  -1   4      672.89      710.89      7.13 o
  -5  -1   4        2.40        2.14      0.40 o
  -4  -1   4      199.12      209.73      2.07 o
  -3  -1   4      121.69      124.16      1.40 o
  -2  -1   4       84.07       87.26      1.20 o
  -1  -1   4      523.13      539.28      4.14 o
   0  -1   4    10252.27    10004.25     75.79 o
   1  -1   4     5095.50     5273.15     36.65 o
   2  -1   4        2.16        3.58      0.35 o
   3  -1   4       55.53       37.69      0.95 o
   4  -1   4      286.64      268.28      2.56 o
   5  -1   4       61.25       52.15      1.00 o
   6  -1   4      311.88      318.99      3.40 o
   7  -1   4       12.79       14.40      0.69 o
   8  -1   4       13.02       10.19      0.82 o
   9  -1   4       38.83       37.69      1.79 o
  10  -1   4       25.41       28.76      1.64 o
  11  -1   4        3.23        2.50      0.97 o
  12  -1   4        0.48        0.30      0.98 o
  13  -1   4        0.12       -0.03      1.41 o
 -13   0   4       11.00       15.32      2.13 o
 -12   0   4       13.44       12.11      1.09 o
 -11   0   4        3.34        3.13      0.96 o
 -10   0   4       42.32       47.43      3.22 o
  -9   0   4        0.33       -0.86      1.05 o
  -8   0   4        0.65       -0.76      0.76 o
  -7   0   4      177.38      177.32      3.93 o
  -6   0   4        8.73       10.57      0.77 o
  -5   0   4       57.20       60.74      1.02 o
  -4   0   4       67.35       97.01      1.20 o
  -3   0   4      216.76      184.82      1.84 o
  -2   0   4      998.33     1013.70      8.48 o
  -1   0   4      610.17      651.82      4.56 o
   0   0   4     2128.68     2181.24     16.11 o
   1   0   4     1530.45     1515.27     10.43 o
   2   0   4       51.75       64.12      0.91 o
   3   0   4       30.05       29.86      0.66 o
   4   0   4      131.56      122.28      1.48 o
   5   0   4      109.33      118.18      1.48 o
   6   0   4       10.60        9.55      0.66 o
   7   0   4       27.46       24.97      1.07 o
   8   0   4       37.48       39.13      1.65 o
   9   0   4        7.77        6.76      1.02 o
  10   0   4        1.16       -0.03      0.91 o
  11   0   4        0.12       -1.19      1.21 o
  12   0   4        0.14        0.31      1.10 o
 -13   1   4        0.19        0.07      1.53 o
 -12   1   4       13.86       18.44      3.47 o
 -11   1   4        7.43        9.54      1.37 o
 -10   1   4       23.98       23.87      2.02 o
  -9   1   4        7.46       12.73      1.08 o
  -8   1   4      214.93      203.80      3.64 o
  -7   1   4        0.36        0.22      0.58 o
  -6   1   4       11.28        9.49      0.78 o
  -5   1   4       18.65       24.30      0.66 o
  -4   1   4       43.36       51.34      0.84 o
  -3   1   4      616.33      591.76      5.16 o
  -2   1   4     2122.82     2191.08     18.64 o
  -1   1   4     1132.11     1175.20      8.45 o
   0   1   4        0.81        5.61      0.41 o
   1   1   4        0.13       -0.17      0.21 o
   2   1   4      175.56      160.04      1.73 o
   3   1   4      109.58      121.16      1.52 o
   4   1   4      459.98      489.16      4.56 o
   5   1   4       38.14       38.54      1.00 o
   6   1   4        7.17        9.76      0.58 o
   7   1   4       38.68       34.03      1.84 o
   8   1   4      104.00       98.45      2.41 o
   9   1   4       17.71       17.65      1.45 o
  10   1   4        3.83        2.26      1.24 o
  11   1   4       16.41       20.89      1.60 o
  12   1   4        0.46        0.64      1.20 o
 -12   2   4       14.24       17.81      1.51 o
 -11   2   4        2.44        0.96      1.10 o
 -10   2   4       18.99       11.72      1.24 o
  -9   2   4       16.40       13.92      1.09 o
  -8   2   4       23.48       23.26      1.59 o
  -7   2   4        7.28        3.42      0.66 o
  -6   2   4      261.17      286.39      3.81 o
  -5   2   4       53.33       56.28      0.88 o
  -4   2   4        0.89        4.99      0.52 o
  -3   2   4      328.89      336.34      3.37 o
  -2   2   4        0.14        1.01      0.31 o
  -1   2   4       53.82       52.74      0.84 o
   0   2   4      583.15      614.29      5.51 o
   1   2   4        0.02        0.33      0.38 o
   2   2   4      489.51      463.98      4.16 o
   3   2   4       44.12       46.48      0.98 o
   4   2   4       72.05       79.29      1.28 o
   5   2   4      187.89      191.11      2.38 o
   6   2   4       26.19       20.49      0.81 o
   7   2   4        8.39        5.34      0.92 o
   8   2   4       20.52       14.12      1.44 o
   9   2   4       20.60       21.40      1.49 o
  10   2   4        7.48        5.33      1.26 o
  11   2   4        5.31        4.31      1.54 o
 -12   3   4        2.60        2.28      1.10 o
 -11   3   4       26.53       25.77      3.00 o
 -10   3   4       25.87       22.74      1.33 o
  -9   3   4       46.43       36.84      1.57 o
  -8   3   4      172.83      184.12      3.26 o
  -7   3   4       91.10       86.83      2.01 o
  -6   3   4      388.29      409.77      4.54 o
  -5   3   4      134.78      141.56      1.75 o
  -4   3   4      361.89      398.53      4.15 o
  -3   3   4     1727.87     1898.23     18.37 o
  -2   3   4     1094.18     1093.09     10.29 o
  -1   3   4      987.96      981.82      8.76 o
   0   3   4     1276.40     1284.06     10.71 o
   1   3   4      326.07      349.42      3.50 o
   2   3   4      136.63      139.43      1.76 o
   3   3   4        3.51        5.43      0.47 o
   4   3   4       16.40       14.38      0.65 o
   5   3   4        0.08       -0.11      0.45 o
   6   3   4       18.11       17.15      0.91 o
   7   3   4        9.91        9.18      0.78 o
   8   3   4       25.61       23.79      1.58 o
   9   3   4        1.63        2.07      1.62 o
  10   3   4        1.01        2.44      1.54 o
  11   3   4        1.57        1.15      1.70 o
 -12   4   4       21.46       19.20      1.51 o
 -11   4   4       81.58       87.05      7.63 o
 -10   4   4        0.46       -0.80      0.96 o
  -9   4   4        4.41        3.20      0.90 o
  -8   4   4       12.91        6.80      0.58 o
  -7   4   4       30.60       33.74      1.01 o
  -6   4   4       62.93       85.68      1.32 o
  -5   4   4      132.83      164.56      2.04 o
  -4   4   4      685.49      707.56      6.56 o
  -3   4   4     3165.66     3542.82     29.83 o
  -2   4   4      956.97     1086.30     10.34 o
  -1   4   4     4315.11     4752.23     42.23 o
   0   4   4      478.75      556.00      5.81 o
   1   4   4      157.98      158.25      2.31 o
   2   4   4      284.67      278.02      3.25 o
   3   4   4      113.73      114.52      1.88 o
   4   4   4        8.33        5.24      0.64 o
   5   4   4        8.31        7.60      0.67 o
   6   4   4        7.65        4.76      0.81 o
   7   4   4       72.38       72.54      1.80 o
   8   4   4       53.12       51.79      2.20 o
   9   4   4       16.09       10.84      1.51 o
  10   4   4        1.13        2.72      1.67 o
  11   4   4       17.72       25.07      2.28 o
 -13   5   4        7.16       10.12      2.38 o
 -12   5   4      103.91      113.25      3.61 o
 -11   5   4       70.22       66.04      2.22 o
 -10   5   4       27.29       30.41      1.17 o
  -9   5   4      232.95      239.74      4.51 o
  -8   5   4        4.96        7.24      0.69 o
  -7   5   4      174.45      178.62      3.22 o
  -6   5   4      116.95      118.83      1.85 o
  -5   5   4      116.97      119.46      1.89 o
  -4   5   4        0.65        0.18      0.43 o
  -3   5   4       19.64       37.67      1.07 o
  -2   5   4      450.87      473.45      4.80 o
  -1   5   4       78.89      104.81      2.54 o
   0   5   4        6.49        9.21      0.70 o
   1   5   4       15.89       11.58      0.85 o
   2   5   4       71.90       81.42      1.62 o
   3   5   4      122.40      121.49      1.94 o
   4   5   4        0.36        0.70      0.59 o
   5   5   4        0.46        0.66      0.70 o
   6   5   4      129.47      137.78      2.58 o
   7   5   4       70.17       72.33      1.97 o
   8   5   4       33.85       39.30      2.09 o
   9   5   4        0.00        0.92      1.49 o
  10   5   4        2.49        1.25      1.59 o
 -14   6   4        2.83        3.95      1.81 o
 -13   6   4        1.41       -0.75      0.87 o
 -12   6   4       72.05       73.04      3.97 o
 -11   6   4        4.44        3.88      0.88 o
 -10   6   4       43.88       42.28      1.45 o
  -9   6   4      107.42      109.33      2.12 o
  -8   6   4      231.04      242.20      3.89 o
  -7   6   4      580.16      588.57      6.12 o
  -6   6   4       56.78       50.49      1.39 o
  -5   6   4       93.79       88.49      1.70 o
  -4   6   4        0.21        1.74      0.58 o
  -3   6   4      284.72      306.19      3.51 o
  -2   6   4     1888.26     2020.55     17.66 o
  -1   6   4      284.32      268.25      3.76 o
   0   6   4      257.70      261.41      4.42 o
   1   6   4      627.97      638.61      6.49 o
   2   6   4       92.12       96.23      1.88 o
   3   6   4       13.24       12.85      0.90 o
   4   6   4      272.88      277.30      3.47 o
   5   6   4       42.18       45.87      1.59 o
   6   6   4        0.25       -0.55      1.03 o
   7   6   4       36.51       44.66      2.45 o
   8   6   4        8.47       14.32      1.41 o
   9   6   4        0.18       -0.77      1.51 o
 -14   7   4        0.05       -1.30      1.30 o
 -13   7   4        0.02       -1.07      1.10 o
 -12   7   4        3.78        2.76      1.34 o
 -11   7   4        9.75        8.79      1.00 o
 -10   7   4       10.18       10.50      1.02 o
  -9   7   4       37.94       39.15      1.73 o
  -8   7   4        0.01        1.61      0.71 o
  -7   7   4      583.14      597.39      6.52 o
  -6   7   4       26.65       21.06      1.20 o
  -5   7   4       11.50        7.84      0.76 o
  -4   7   4       22.77       19.11      1.07 o
  -3   7   4      147.32      160.93      2.39 o
  -2   7   4      798.62      763.10      9.79 o
  -1   7   4      277.68      295.86      3.38 o
   0   7   4      518.22      499.80      6.54 o
   1   7   4      295.62      336.27      4.26 o
   2   7   4      691.29      669.11      6.98 o
   3   7   4      145.87      151.83      2.63 o
   4   7   4      112.02      119.51      2.49 o
   5   7   4       66.05       58.74      2.17 o
   6   7   4        2.65        2.60      1.19 o
   7   7   4        4.35        3.33      1.61 o
   8   7   4        0.13       -1.97      1.97 o
   9   7   4        3.19        0.76      2.77 o
 -14   8   4        0.24       -1.05      1.05 o
 -13   8   4        3.61        3.19      1.14 o
 -12   8   4        0.90        0.96      0.99 o
 -11   8   4        1.16        1.02      0.92 o
 -10   8   4        0.55        1.21      1.01 o
  -9   8   4        0.00       -1.00      1.00 o
  -8   8   4      649.53      632.79      7.21 o
  -7   8   4      420.13      396.98      5.09 o
  -6   8   4      129.44      130.74      2.38 o
  -5   8   4        0.62       -0.71      0.71 o
  -4   8   4       18.15       16.87      0.99 o
  -3   8   4        0.76        0.71      0.62 o
  -2   8   4       11.11       13.31      0.93 o
  -1   8   4       93.55      104.69      2.12 o
   0   8   4       19.62       21.74      1.22 o
   1   8   4        4.74        5.74      0.98 o
   2   8   4      107.09      108.01      2.55 o
   3   8   4       13.70       15.66      1.41 o
   4   8   4        9.41       11.10      1.42 o
   5   8   4        0.30       -0.54      1.25 o
   6   8   4        5.35        4.18      1.90 o
   7   8   4        0.40       -0.91      3.62 o
   8   8   4        0.03       -1.57      1.83 o
 -13   9   4        3.14        7.40      1.29 o
 -12   9   4        1.62        1.16      1.05 o
 -11   9   4        2.97        3.76      1.08 o
 -10   9   4       53.66       50.58      2.04 o
  -9   9   4       44.46       41.27      1.57 o
  -8   9   4       87.59       89.37      2.28 o
  -7   9   4      185.78      191.39      3.27 o
  -6   9   4      119.92      130.30      2.50 o
  -5   9   4        3.59        1.38      0.81 o
  -4   9   4       62.17       60.10      1.83 o
  -3   9   4       15.73       13.15      1.08 o
  -2   9   4        4.44        6.11      1.19 o
  -1   9   4        0.38       -0.46      0.93 o
   0   9   4       49.19       47.49      2.10 o
   1   9   4       17.39       20.06      1.60 o
   2   9   4       78.83       76.77      2.53 o
   3   9   4        1.00        2.02      1.25 o
   4   9   4        0.06       -1.26      1.26 o
   5   9   4        0.68        0.89      2.07 o
   6   9   4        0.50        2.94      2.79 o
   7   9   4        2.24        0.98      3.79 o
 -13  10   4        2.76        3.18      1.34 o
 -12  10   4        3.28        1.69      1.20 o
 -11  10   4        3.91        1.82      1.30 o
 -10  10   4       18.07       24.41      1.71 o
  -9  10   4        0.43       -0.07      1.07 o
  -8  10   4       18.91       16.94      1.37 o
  -7  10   4        4.41        4.68      1.53 o
  -6  10   4       67.66       64.06      2.41 o
  -5  10   4       31.77       28.77      1.48 o
  -4  10   4        8.71        5.51      1.23 o
  -3  10   4        0.61       -1.22      1.22 o
  -2  10   4        0.81        3.52      2.16 o
  -1  10   4      182.60      201.48      7.57 o
   0  10   4      412.36      406.90     15.54 o
   1  10   4      259.43      240.83      5.90 o
   2  10   4       33.90       31.77      2.47 o
   3  10   4       71.09       69.85      4.57 o
   4  10   4        0.17       -2.12      3.14 o
   5  10   4        6.58        2.65      3.51 o
   6  10   4        6.13        5.38      3.43 o
 -13  11   4        8.87        6.47      1.74 o
 -12  11   4       16.03       17.41      1.59 o
 -11  11   4        4.27        3.98      1.76 o
 -10  11   4       11.87       13.53      1.22 o
  -9  11   4        5.42        3.51      1.28 o
  -8  11   4        6.99        8.77      1.41 o
  -7  11   4        5.42        4.66      1.29 o
  -6  11   4        2.53       -0.76      1.13 o
  -5  11   4       12.09        9.19      1.69 o
  -4  11   4      307.82      288.21      6.28 o
  -3  11   4        1.92        1.73      2.32 o
  -2  11   4      442.10      440.56     12.64 o
  -1  11   4      103.35      101.42      5.67 o
   0  11   4      102.62       98.47      4.72 o
   1  11   4        4.36        0.91      1.59 o
   2  11   4        1.11       -1.40      2.17 o
   3  11   4       10.99        8.61      4.00 o
   4  11   4        3.75       -0.29      3.51 o
   5  11   4       19.98       32.27      5.30 o
   6  11   4        0.21        0.29      3.55 o
 -12  12   4        1.16        1.21      1.46 o
 -11  12   4        1.21        3.78      1.61 o
 -10  12   4       11.76       14.53      1.58 o
  -9  12   4       20.36       23.21      1.84 o
  -8  12   4       91.81      100.11      4.20 o
  -7  12   4       97.55       99.16      4.21 o
  -6  12   4       29.47       27.10      2.56 o
  -5  12   4      100.59      101.08      4.41 o
  -4  12   4       72.20       74.68      3.96 o
  -3  12   4       42.96       46.60      4.24 o
  -2  12   4       24.28       28.48      3.68 o
  -1  12   4       47.18       45.20      3.38 o
   0  12   4        7.75        5.38      1.92 o
   1  12   4        4.81        3.19      2.06 o
   2  12   4        4.49        3.39      3.47 o
   3  12   4       11.40       10.48      4.00 o
   4  12   4        0.01        5.26      3.83 o
   5  12   4       19.88       20.89      4.81 o
 -12  13   4       10.17       11.56      2.49 o
 -11  13   4        8.77        8.28      2.96 o
 -10  13   4        7.85        7.49      2.09 o
  -9  13   4        4.47        5.82      2.05 o
  -8  13   4       11.19        4.76      1.94 o
  -7  13   4        0.87        0.62      1.70 o
  -6  13   4        9.31        6.33      2.42 o
  -5  13   4        9.30        8.16      2.53 o
  -4  13   4       48.64       46.25      3.33 o
  -3  13   4        4.63       10.63      2.48 o
  -2  13   4       48.64       52.82      3.86 o
  -1  13   4        8.22       12.31      3.23 o
   0  13   4        3.97        6.98      3.13 o
   1  13   4        6.13        9.91      4.36 o
   2  13   4        1.81        6.08      4.24 o
   3  13   4       26.42       38.96      5.96 o
 -11  14   4        6.55        5.32      1.73 o
 -10  14   4        0.45       -0.38      2.48 o
  -9  14   4        2.50       -1.64      1.91 o
  -8  14   4        0.05        0.73      2.31 o
  -7  14   4        7.01        7.81      2.75 o
  -6  14   4        4.60        2.26      2.45 o
  -5  14   4        0.00       -2.18      2.18 o
  -4  14   4       11.26       11.84      3.26 o
  -3  14   4       20.01       21.78      3.03 o
  -2  14   4       19.31       25.53      3.24 o
  -1  14   4        5.61        1.64      2.89 o
   0  14   4        0.37        1.13      2.81 o
   1  14   4       13.00       21.87      5.30 o
   2  14   4       36.06       55.81      7.14 o
 -10  15   4        4.05        4.69      2.86 o
  -9  15   4        8.83        8.89      4.00 o
  -8  15   4       17.02       21.74      3.65 o
  -7  15   4        1.20        2.62      2.67 o
  -6  15   4        6.59        9.77      3.08 o
  -5  15   4        3.91       -1.39      2.48 o
  -4  15   4        0.38        0.60      2.69 o
  -3  15   4        1.42        0.41      2.38 o
  -2  15   4       30.86       37.35      4.58 o
  -1  15   4       24.75       22.01      4.27 o
   0  15   4        7.22       10.12      5.14 o
  -9  16   4        6.37        8.68      3.19 o
  -8  16   4        3.32        2.68      3.02 o
  -7  16   4       20.11       24.36      7.30 o
  -6  16   4       81.04      107.49     10.75 o
  -5  16   4        2.63        3.01      3.08 o
  -4  16   4        2.70        0.49      3.02 o
  -3  16   4        3.07        1.60      3.21 o
  -2  16   4        1.45        3.34      3.50 o
   3 -18   5        4.10       11.01      5.43 o
   4 -18   5        0.08        1.96      4.20 o
   5 -18   5        8.93        7.87      4.94 o
   6 -18   5        4.35       -0.29      4.90 o
   7 -18   5        0.00       -1.22      3.08 o
   0 -17   5       46.08       43.69      7.26 o
   1 -17   5        6.52       14.26      4.06 o
   2 -17   5       21.29       23.67      4.33 o
   3 -17   5        1.60        1.39      3.08 o
   4 -17   5        3.06        4.81      4.49 o
   5 -17   5       11.68        8.44      5.06 o
   6 -17   5        5.23       -0.94      4.24 o
   7 -17   5        6.47        5.28      3.26 o
   8 -17   5        2.21       -2.13      5.22 o
   9 -17   5        1.86        3.96      4.94 o
  -2 -16   5       13.16       18.23      5.43 o
  -1 -16   5       24.60       19.46      5.63 o
   0 -16   5       12.12        8.93      5.02 o
   1 -16   5        2.09        2.85      3.15 o
   2 -16   5        1.18       -1.22      2.92 o
   3 -16   5        5.81        4.71      3.13 o
   4 -16   5       12.98        9.18      4.81 o
   5 -16   5       14.23       13.79      5.14 o
   6 -16   5        0.09       -2.61      3.71 o
   7 -16   5       24.38       25.50      4.15 o
   8 -16   5        0.21       -0.16      2.68 o
   9 -16   5        0.08       -0.60      2.68 o
  10 -16   5        1.78       -2.24      2.57 o
  -3 -15   5       13.64       18.32      5.34 o
  -2 -15   5        3.59        5.06      4.24 o
  -1 -15   5       16.12        5.59      4.41 o
   0 -15   5        4.59       -2.25      2.59 o
   1 -15   5        6.47        6.66      4.12 o
   2 -15   5       20.01       21.84      8.00 o
   3 -15   5        2.07        1.70      3.06 o
   4 -15   5        7.66        8.44      2.96 o
   5 -15   5        6.39        6.57      4.28 o
   6 -15   5        5.96        5.43      4.16 o
   7 -15   5        5.51        6.59      4.65 o
   8 -15   5        2.04        3.10      2.15 o
   9 -15   5        6.30        8.33      2.41 o
  10 -15   5        3.47        1.13      2.00 o
  11 -15   5        0.09        0.19      2.11 o
  -4 -14   5        1.66       -1.67      3.63 o
  -3 -14   5       11.63        9.71      4.20 o
  -2 -14   5        7.33        2.86      3.88 o
  -1 -14   5       10.67       12.10      3.55 o
   0 -14   5        5.59        5.61      2.81 o
   1 -14   5        1.24       -2.56      2.56 o
   2 -14   5       83.05       77.51      5.47 o
   3 -14   5       72.82       65.74      4.82 o
   4 -14   5        8.10        9.07      3.75 o
   5 -14   5       25.30       17.26      4.53 o
   6 -14   5       87.66      101.13      8.20 o
   7 -14   5        0.01       -0.41      1.89 o
   8 -14   5        4.58        6.41      2.10 o
   9 -14   5        0.23       -0.17      1.83 o
  10 -14   5        0.90       -0.38      1.58 o
  11 -14   5        2.09       -0.12      2.40 o
  12 -14   5        2.94        1.08      2.47 o
  -5 -13   5       11.82        6.57      4.00 o
  -4 -13   5        0.36       -3.02      3.02 o
  -3 -13   5        3.03        5.34      3.43 o
  -2 -13   5        3.34        1.06      3.39 o
  -1 -13   5       38.14       41.79      7.24 o
   0 -13   5      125.85      114.06      6.12 o
   1 -13   5        4.86        2.19      2.47 o
   2 -13   5       39.28       33.44      5.49 o
   3 -13   5        0.37       -2.45      2.45 o
   4 -13   5       76.27       76.40      5.09 o
   5 -13   5      183.60      183.05      5.74 o
   6 -13   5       10.03        8.31      2.09 o
   7 -13   5        0.01       -1.35      1.35 o
   8 -13   5        0.39       -0.49      1.27 o
   9 -13   5        1.84        0.61      1.21 o
  10 -13   5        4.27        5.67      1.25 o
  11 -13   5        0.28       -0.25      1.41 o
  12 -13   5        1.25        1.68      1.55 o
  -6 -12   5        2.22       -1.14      3.14 o
  -5 -12   5        9.11        5.22      3.55 o
  -4 -12   5        3.00        0.69      3.14 o
  -3 -12   5        3.26        3.79      3.35 o
  -2 -12   5        2.60        3.85      2.28 o
  -1 -12   5       13.52       14.01      2.82 o
   0 -12   5        8.04        3.29      2.58 o
   1 -12   5      375.43      362.26     11.19 o
   2 -12   5       32.89       26.20      3.35 o
   3 -12   5        8.77        5.55      2.51 o
   4 -12   5        0.57       -1.47      1.47 o
   5 -12   5       37.63       37.85      2.14 o
   6 -12   5        0.03       -0.34      1.03 o
   7 -12   5       46.17       43.99      1.96 o
   8 -12   5        3.72        3.75      1.13 o
   9 -12   5        7.61        6.59      1.23 o
  10 -12   5        2.04        0.91      1.25 o
  11 -12   5        3.50        3.35      1.97 o
  12 -12   5        0.71        1.01      2.06 o
  13 -12   5        0.21        2.96      1.42 o
  -7 -11   5        7.20        2.73      2.54 o
  -6 -11   5        4.81        8.24      2.68 o
  -5 -11   5       16.74       18.41      2.87 o
  -4 -11   5        3.04        1.25      3.06 o
  -3 -11   5        6.30        3.75      2.16 o
  -2 -11   5       41.17       39.55      2.93 o
  -1 -11   5       37.60       31.48      3.52 o
   0 -11   5        6.31        4.11      2.48 o
   1 -11   5      472.89      466.67     12.69 o
   2 -11   5        2.84        2.26      0.97 o
   3 -11   5      202.67      218.39      4.63 o
   4 -11   5       49.09       53.35      1.88 o
   5 -11   5       90.57       92.80      2.49 o
   6 -11   5       18.29       22.40      1.35 o
   7 -11   5      112.67      107.88      2.53 o
   8 -11   5       11.35       10.19      1.18 o
   9 -11   5        0.17        1.16      0.85 o
  10 -11   5        0.05        0.18      1.14 o
  11 -11   5        4.49        2.47      1.24 o
  12 -11   5        1.19        4.32      1.32 o
  13 -11   5        8.56       13.00      2.24 o
  -8 -10   5        5.36        5.99      2.92 o
  -7 -10   5        0.09        3.76      2.45 o
  -6 -10   5       28.93       30.71      3.21 o
  -5 -10   5       22.55       21.04      2.77 o
  -4 -10   5       17.50       20.43      2.61 o
  -3 -10   5       98.03       82.64      3.48 o
  -2 -10   5       76.95       77.01      3.63 o
  -1 -10   5        4.90       -1.56      1.56 o
   0 -10   5      553.46      593.60     11.66 o
   1 -10   5      546.12      513.06     15.17 o
   2 -10   5        2.65        1.52      0.99 o
   3 -10   5       22.76       23.51      1.18 o
   4 -10   5       23.02       24.59      1.14 o
   5 -10   5       49.70       53.15      1.60 o
   6 -10   5        5.88        6.17      0.86 o
   7 -10   5       51.84       50.61      1.63 o
   8 -10   5      238.19      225.77      3.41 o
   9 -10   5      153.00      147.86      2.78 o
  10 -10   5       36.71       29.89      1.71 o
  11 -10   5       19.95       19.36      1.52 o
  12 -10   5        5.48        6.66      1.29 o
  13 -10   5        2.20        2.09      1.25 o
  -9  -9   5        3.75        2.69      3.96 o
  -8  -9   5        6.17        5.69      2.06 o
  -7  -9   5       33.51       37.77      3.24 o
  -6  -9   5       18.64       19.60      1.82 o
  -5  -9   5        4.04        2.44      1.24 o
  -4  -9   5      593.68      531.46      8.19 o
  -3  -9   5      223.81      217.05      5.52 o
  -2  -9   5      179.16      176.23      4.35 o
  -1  -9   5      144.55      142.25      3.01 o
   0  -9   5        0.02       -0.80      0.80 o
   1  -9   5        0.41       -0.12      0.64 o
   2  -9   5        1.83        0.74      0.49 o
   3  -9   5        9.08        6.77      0.73 o
   4  -9   5       31.56       37.11      1.26 o
   5  -9   5      134.09      140.49      2.48 o
   6  -9   5      169.40      165.34      2.57 o
   7  -9   5       54.22       63.02      1.72 o
   8  -9   5       99.70      103.61      2.53 o
   9  -9   5      127.73      146.55      3.59 o
  10  -9   5       35.06       44.65      1.85 o
  11  -9   5        2.15       -0.96      1.02 o
  12  -9   5        0.20       -1.02      1.02 o
  13  -9   5        0.00       -0.97      1.49 o
  -9  -8   5        5.00        8.41      2.04 o
  -8  -8   5       10.89        6.07      1.62 o
  -7  -8   5        3.48        5.02      1.40 o
  -6  -8   5        0.90        4.24      1.27 o
  -5  -8   5       28.31       26.64      1.61 o
  -4  -8   5       75.45       82.66      2.28 o
  -3  -8   5       68.98       59.23      2.13 o
  -2  -8   5       64.53       63.14      1.86 o
  -1  -8   5       66.41       66.41      2.54 o
   0  -8   5     1079.31     1090.24     23.21 o
   1  -8   5       36.58       31.58      1.36 o
   2  -8   5        3.52        6.76      0.82 o
   3  -8   5      175.07      176.24      2.49 o
   4  -8   5       93.83      104.44      1.83 o
   5  -8   5        0.44       -0.26      0.57 o
   6  -8   5      414.73      420.76      4.65 o
   7  -8   5       22.52       28.87      1.19 o
   8  -8   5      330.71      354.83      4.24 o
   9  -8   5        4.96        3.03      1.04 o
  10  -8   5       18.04       20.20      1.36 o
  11  -8   5       11.55       13.75      1.26 o
  12  -8   5        3.26        3.93      1.08 o
  13  -8   5        4.92        5.49      1.36 o
 -10  -7   5        1.40        4.39      1.91 o
  -9  -7   5        2.08        1.18      2.21 o
  -8  -7   5       28.62       17.72      1.29 o
  -7  -7   5        1.22        1.25      1.12 o
  -6  -7   5       34.54       24.95      1.54 o
  -5  -7   5      137.36      139.96      2.83 o
  -4  -7   5        0.02       -0.73      0.73 o
  -3  -7   5      192.43      194.79      4.79 o
  -2  -7   5      429.88      422.62      5.35 o
  -1  -7   5      450.62      450.83      5.58 o
   0  -7   5      528.92      583.31      7.96 o
   1  -7   5       40.43       44.55      1.70 o
   2  -7   5      151.05      163.17      2.63 o
   3  -7   5       40.15       34.25      1.10 o
   4  -7   5      586.36      600.14      6.74 o
   5  -7   5      353.19      366.97      3.86 o
   6  -7   5      131.86      116.02      1.92 o
   7  -7   5      211.65      197.54      2.61 o
   8  -7   5       44.57       46.77      1.95 o
   9  -7   5       27.61       30.12      1.40 o
  10  -7   5        2.13       -0.79      0.89 o
  11  -7   5        3.97        3.49      0.99 o
  12  -7   5        1.12        0.42      0.97 o
  13  -7   5       10.08        9.95      1.20 o
 -11  -6   5        0.72       -0.45      1.74 o
 -10  -6   5        6.30        6.69      1.67 o
  -9  -6   5       18.23       20.64      1.83 o
  -8  -6   5        0.72       -1.20      1.20 o
  -7  -6   5        0.24       -0.76      0.76 o
  -6  -6   5      210.76      188.58      3.18 o
  -5  -6   5       76.57       71.95      1.71 o
  -4  -6   5      104.96       99.67      1.96 o
  -3  -6   5        1.11        2.69      0.64 o
  -2  -6   5       74.40       78.99      2.19 o
  -1  -6   5     1554.58     1693.65     17.07 o
   0  -6   5       36.48       44.42      1.31 o
   1  -6   5       55.62       67.35      1.47 o
   2  -6   5       31.82       38.50      1.19 o
   3  -6   5      454.69      473.36      5.11 o
   4  -6   5       58.61       59.45      1.41 o
   5  -6   5      345.41      325.46      4.08 o
   6  -6   5        3.17        2.11      0.56 o
   7  -6   5       94.24       87.74      1.59 o
   8  -6   5      116.95      128.74      2.86 o
   9  -6   5       24.59       29.18      1.34 o
  10  -6   5       10.63        7.82      1.04 o
  11  -6   5        1.10       -0.32      1.00 o
  12  -6   5        0.80        2.69      0.98 o
  13  -6   5        2.01        3.22      1.06 o
 -11  -5   5        1.75       -0.11      1.45 o
 -10  -5   5        0.09       -1.22      1.22 o
  -9  -5   5        0.58       -0.34      1.19 o
  -8  -5   5       20.89       15.93      1.38 o
  -7  -5   5        7.43        5.39      0.84 o
  -6  -5   5      153.05      129.79      2.25 o
  -5  -5   5      363.53      378.59      4.25 o
  -4  -5   5      197.03      201.06      2.67 o
  -3  -5   5       13.12       15.60      1.25 o
  -2  -5   5     1119.24     1344.29     13.69 o
  -1  -5   5       34.62       34.49      1.20 o
   0  -5   5      309.54      390.65      4.34 o
   1  -5   5        8.70        5.56      0.58 o
   2  -5   5      158.18      147.73      2.26 o
   3  -5   5       55.37       56.66      1.25 o
   4  -5   5     2459.02     2533.00     21.70 o
   5  -5   5      269.25      242.47      2.84 o
   6  -5   5        7.77        6.27      0.57 o
   7  -5   5      164.59      156.46      2.56 o
   8  -5   5      182.09      167.46      2.86 o
   9  -5   5        4.08        3.99      0.84 o
  10  -5   5        7.34        6.58      0.93 o
  11  -5   5       25.15       30.37      1.42 o
  12  -5   5        1.70        0.23      0.92 o
  13  -5   5        0.22       -0.82      0.96 o
 -12  -4   5        0.05       -1.32      1.32 o
 -11  -4   5        3.56        3.17      1.33 o
 -10  -4   5        2.08       -0.30      1.13 o
  -9  -4   5        0.08       -0.67      1.05 o
  -8  -4   5      108.50      108.05      2.74 o
  -7  -4   5       15.08       15.60      1.71 o
  -6  -4   5       17.93       14.38      0.82 o
  -5  -4   5       18.45       15.62      0.90 o
  -4  -4   5        0.87        0.05      0.76 o
  -3  -4   5        2.47        1.57      0.46 o
  -2  -4   5       36.35       31.08      1.05 o
  -1  -4   5       76.67       74.43      1.51 o
   0  -4   5      313.07      308.77      3.51 o
   1  -4   5       10.33       11.46      0.62 o
   2  -4   5     3516.08     3603.96     34.56 o
   3  -4   5      126.00      135.80      1.95 o
   4  -4   5      366.76      370.29      3.83 o
   5  -4   5      545.40      533.81      5.20 o
   6  -4   5        6.01        5.74      0.59 o
   7  -4   5      569.26      521.90      6.89 o
   8  -4   5        4.78        1.30      0.69 o
   9  -4   5        0.81       -0.32      0.71 o
  10  -4   5        1.55        2.92      0.84 o
  11  -4   5       13.45       11.87      1.10 o
  12  -4   5        1.25        0.54      0.93 o
  13  -4   5        2.24        1.59      1.09 o
 -12  -3   5        6.21       11.75      2.22 o
 -11  -3   5        9.40        9.43      1.84 o
 -10  -3   5        0.34       -1.00      1.00 o
  -9  -3   5        7.87        7.87      1.35 o
  -8  -3   5        0.61        1.22      0.90 o
  -7  -3   5      191.14      180.41      3.29 o
  -6  -3   5      142.90      130.63      1.90 o
  -5  -3   5      651.48      695.72      6.63 o
  -4  -3   5       76.10       92.13      1.62 o
  -3  -3   5      733.58      816.47      8.32 o
  -2  -3   5      193.70      201.24      2.53 o
  -1  -3   5        0.42        0.46      0.33 o
   0  -3   5     2872.22     2959.19     23.95 o
   1  -3   5      142.37      155.95      2.35 o
   2  -3   5     3515.14     3441.81     32.99 o
   3  -3   5      314.83      283.13      3.20 o
   4  -3   5        1.87        0.22      0.40 o
   5  -3   5       28.93       32.59      1.17 o
   6  -3   5        0.00       -0.04      0.38 o
   7  -3   5      109.41      101.44      3.34 o
   8  -3   5       30.52       27.25      1.15 o
   9  -3   5       38.53       37.49      1.39 o
  10  -3   5        1.20        2.32      0.84 o
  11  -3   5       38.75       42.50      1.65 o
  12  -3   5        0.36        1.55      1.01 o
  13  -3   5        0.33        1.60      1.17 o
 -12  -2   5        4.85        7.40      1.29 o
 -11  -2   5       18.02       20.46      1.45 o
 -10  -2   5        0.87        2.75      1.02 o
  -9  -2   5        0.92       -0.01      0.81 o
  -8  -2   5       17.29       15.58      1.27 o
  -7  -2   5        3.58       -0.22      0.93 o
  -6  -2   5      397.18      403.28      4.47 o
  -5  -2   5      123.06      107.40      1.65 o
  -4  -2   5      180.12      191.69      2.28 o
  -3  -2   5        3.70        3.91      0.40 o
  -2  -2   5      254.05      272.59      2.78 o
  -1  -2   5      453.46      498.00      4.12 o
   0  -2   5      545.36      557.82      5.33 o
   1  -2   5     5680.06     5809.50     43.65 o
   2  -2   5     1264.25     1180.94     10.43 o
   3  -2   5      218.59      200.44      2.21 o
   4  -2   5        2.27        3.71      0.44 o
   5  -2   5        0.28        0.93      0.40 o
   6  -2   5       19.52       26.54      0.92 o
   7  -2   5       17.17       14.33      0.91 o
   8  -2   5        4.87        5.72      0.82 o
   9  -2   5       49.90       55.40      1.67 o
  10  -2   5       14.03       15.62      1.16 o
  11  -2   5        6.86        6.39      1.14 o
  12  -2   5        0.20       -0.99      0.99 o
  13  -2   5        4.22        4.64      1.13 o
 -13  -1   5        7.59       10.31      1.31 o
 -12  -1   5        0.43        0.89      1.06 o
 -11  -1   5        1.21        1.54      0.96 o
 -10  -1   5        8.00        5.81      1.12 o
  -9  -1   5       17.60       15.36      1.08 o
  -8  -1   5      187.87      193.70      3.17 o
  -7  -1   5        0.18       -0.54      0.54 o
  -6  -1   5      363.08      373.87      4.11 o
  -5  -1   5        0.23        0.24      0.33 o
  -4  -1   5       30.41       32.86      0.75 o
  -3  -1   5        8.10        9.53      0.48 o
  -2  -1   5      155.64      145.70      1.72 o
  -1  -1   5       19.67       20.28      0.55 o
   0  -1   5     7598.04     7812.68     57.73 o
   1  -1   5      450.95      405.14      3.44 o
   2  -1   5      523.93      550.69      4.95 o
   3  -1   5      657.41      614.84      5.24 o
   4  -1   5      604.07      624.95      5.36 o
   5  -1   5       72.42       67.44      1.12 o
   6  -1   5       64.64       66.34      1.10 o
   7  -1   5       60.25       63.99      1.51 o
   8  -1   5       16.69       18.45      1.07 o
   9  -1   5       71.86       72.21      2.88 o
  10  -1   5       29.00       28.56      1.52 o
  11  -1   5       11.83       14.02      1.34 o
  12  -1   5        2.07        0.40      1.02 o
 -13   0   5        0.58        0.20      1.03 o
 -12   0   5        5.22        5.70      1.06 o
 -11   0   5        3.67        1.71      0.85 o
 -10   0   5        2.62        0.18      0.75 o
  -9   0   5        1.01       -0.59      0.64 o
  -8   0   5        0.03       -0.55      0.55 o
  -7   0   5      244.12      214.03      3.20 o
  -6   0   5       89.94       81.90      2.38 o
  -5   0   5       91.70       98.44      1.31 o
  -4   0   5       73.03       87.15      1.23 o
  -3   0   5      577.00      616.41      5.22 o
  -2   0   5      980.95      988.50      8.42 o
  -1   0   5      815.92      791.58      5.73 o
   0   0   5     2053.17     2113.94     16.50 o
   1   0   5      819.37      807.67      6.08 o
   2   0   5      451.57      446.67      3.74 o
   3   0   5      545.62      517.68      4.36 o
   4   0   5       74.22       78.41      1.22 o
   5   0   5       32.61       46.83      0.98 o
   6   0   5        1.67        0.86      0.48 o
   7   0   5        5.75        5.34      0.83 o
   8   0   5       39.21       36.56      1.53 o
   9   0   5       45.53       51.34      1.95 o
  10   0   5        0.29       -1.00      1.00 o
  11   0   5       26.03       29.67      1.65 o
  12   0   5        1.62        2.56      1.26 o
 -13   1   5        0.20        0.69      0.94 o
 -12   1   5       37.99       44.47      2.44 o
 -11   1   5        0.24        1.01      1.16 o
 -10   1   5       41.52       49.10      3.08 o
  -9   1   5       47.77       48.40      1.67 o
  -8   1   5       22.95       24.35      1.05 o
  -7   1   5        1.94       -0.25      0.49 o
  -6   1   5        4.75        1.72      0.60 o
  -5   1   5        0.18        0.16      0.32 o
  -4   1   5       74.17       68.31      1.07 o
  -3   1   5      781.18      838.15      7.56 o
  -2   1   5     1378.27     1466.22     12.15 o
  -1   1   5      153.23      177.28      1.80 o
   0   1   5     2900.36     3069.71     23.71 o
   1   1   5       51.23       34.60      0.69 o
   2   1   5      883.02      937.59      7.70 o
   3   1   5      780.76      886.92      8.16 o
   4   1   5       78.67       77.70      1.35 o
   5   1   5        1.43        1.80      0.51 o
   6   1   5       50.51       54.80      1.18 o
   7   1   5      110.75      107.32      2.52 o
   8   1   5       52.22       45.04      1.83 o
   9   1   5        5.07        1.90      1.02 o
  10   1   5       19.20       20.09      1.91 o
  11   1   5        9.67       12.38      1.50 o
  12   1   5        1.04        1.42      1.35 o
 -13   2   5        1.85        1.69      1.38 o
 -12   2   5        2.49        2.89      2.16 o
 -11   2   5        0.15        1.05      1.21 o
 -10   2   5        7.38       10.25      1.27 o
  -9   2   5        7.10       10.68      1.24 o
  -8   2   5       18.13       16.91      0.89 o
  -7   2   5        0.21       -0.45      0.61 o
  -6   2   5      571.26      575.66      5.83 o
  -5   2   5     1007.25     1083.47      9.20 o
  -4   2   5       17.53       20.42      0.63 o
  -3   2   5      325.09      358.75      3.62 o
  -2   2   5       32.63       39.85      0.87 o
  -1   2   5     1498.85     1531.70     13.27 o
   0   2   5      831.25      922.74      7.95 o
   1   2   5     1729.30     1699.56     14.08 o
   2   2   5       23.53       24.76      0.71 o
   3   2   5      130.63      118.94      1.72 o
   4   2   5        0.01       -0.33      0.45 o
   5   2   5        2.43        0.57      0.49 o
   6   2   5       92.94       96.96      1.73 o
   7   2   5       17.02       13.39      0.88 o
   8   2   5       21.95       24.33      1.57 o
   9   2   5        1.40        0.46      1.13 o
  10   2   5       12.51       14.28      1.50 o
  11   2   5        0.03       -1.26      1.26 o
 -13   3   5       30.32       38.60      2.33 o
 -12   3   5       48.33       53.88      3.00 o
 -11   3   5        1.36        3.12      1.33 o
 -10   3   5      297.93      281.04      5.11 o
  -9   3   5       72.58       61.99      2.18 o
  -8   3   5        0.10       -0.17      0.53 o
  -7   3   5        0.68        0.02      0.53 o
  -6   3   5      708.67      694.46      6.19 o
  -5   3   5       70.71       63.54      1.14 o
  -4   3   5      102.45       96.51      1.56 o
  -3   3   5        0.94       -0.32      0.41 o
  -2   3   5       13.94       13.29      0.66 o
  -1   3   5      105.46      112.66      1.59 o
   0   3   5      943.22     1009.07      8.29 o
   1   3   5      853.01      919.51      8.73 o
   2   3   5      545.28      617.39      5.78 o
   3   3   5        0.01        0.24      0.40 o
   4   3   5       76.48       61.82      1.25 o
   5   3   5       37.65       38.51      1.04 o
   6   3   5        4.63        6.60      0.75 o
   7   3   5       12.56       10.82      0.93 o
   8   3   5        0.02       -1.02      1.02 o
   9   3   5        4.49        4.47      1.73 o
  10   3   5        0.46       -0.54      1.30 o
  11   3   5        0.00       -1.30      1.30 o
 -13   4   5        0.46        1.43      1.41 o
 -12   4   5       29.41       38.69      1.75 o
 -11   4   5       29.92       31.92      2.40 o
 -10   4   5       29.67       31.36      1.24 o
  -9   4   5       27.01       29.33      1.13 o
  -8   4   5        4.45        5.75      0.68 o
  -7   4   5       53.96       58.16      1.33 o
  -6   4   5      222.40      257.74      2.93 o
  -5   4   5      228.49      239.87      2.96 o
  -4   4   5      197.07      204.38      3.56 o
  -3   4   5     1962.43     2149.73     19.71 o
  -2   4   5     1204.50     1424.55     13.39 o
  -1   4   5     2008.67     2102.23     20.49 o
   0   4   5     1156.23     1361.40     12.82 o
   1   4   5      127.25      109.65      1.71 o
   2   4   5      766.79      800.04      6.98 o
   3   4   5       26.73       26.35      1.03 o
   4   4   5      226.03      230.98      2.92 o
   5   4   5       31.47       31.70      1.09 o
   6   4   5       10.80       11.79      0.89 o
   7   4   5       16.18       20.81      1.16 o
   8   4   5        6.45        7.15      1.35 o
   9   4   5        6.19        5.05      1.40 o
  10   4   5        4.25        4.66      1.65 o
 -14   5   5        2.38        0.54      1.01 o
 -13   5   5       18.39       20.57      1.27 o
 -12   5   5        5.50        7.80      1.02 o
 -11   5   5        9.90        9.52      1.26 o
 -10   5   5       10.83       14.46      1.03 o
  -9   5   5      171.57      159.57      3.38 o
  -8   5   5        2.42        1.67      0.73 o
  -7   5   5       21.09       19.34      0.92 o
  -6   5   5      507.63      512.21      5.46 o
  -5   5   5        1.32        0.43      0.63 o
  -4   5   5      434.96      420.15      4.99 o
  -3   5   5      805.62      792.88      7.99 o
  -2   5   5     1501.92     1553.30     14.65 o
  -1   5   5      604.72      626.68      6.99 o
   0   5   5      463.95      431.90      5.22 o
   1   5   5      226.86      209.38      3.00 o
   2   5   5      365.53      376.51      4.09 o
   3   5   5       33.52       35.57      1.12 o
   4   5   5       39.25       36.36      1.19 o
   5   5   5        1.42       -0.22      0.71 o
   6   5   5        3.72        4.43      1.00 o
   7   5   5       64.79       66.36      2.62 o
   8   5   5        6.88        8.80      1.03 o
   9   5   5        0.06       -1.83      1.83 o
  10   5   5        0.05        0.04      2.00 o
 -14   6   5        5.97        8.67      1.19 o
 -13   6   5        1.51        0.42      1.00 o
 -12   6   5        0.25       -0.90      0.90 o
 -11   6   5        9.64        8.61      1.04 o
 -10   6   5       66.06       68.50      1.94 o
  -9   6   5        6.90        6.80      0.98 o
  -8   6   5        0.19       -0.90      0.90 o
  -7   6   5      607.20      592.28      5.91 o
  -6   6   5     2797.54     2760.27     23.73 o
  -5   6   5      114.70      112.10      1.89 o
  -4   6   5      438.19      421.58      4.55 o
  -3   6   5      212.43      235.43      3.64 o
  -2   6   5       26.60       45.25      1.78 o
  -1   6   5        0.31        0.10      0.64 o
   0   6   5        1.02       -0.72      0.72 o
   1   6   5        7.84        7.58      0.81 o
   2   6   5       12.73       14.72      0.91 o
   3   6   5       43.99       42.24      1.36 o
   4   6   5       40.65       41.40      1.35 o
   5   6   5       13.46       14.65      1.14 o
   6   6   5       19.79       17.41      1.48 o
   7   6   5        2.15        3.88      1.42 o
   8   6   5        7.02        4.82      1.53 o
   9   6   5        1.53        1.03      3.51 o
 -14   7   5        3.71        3.18      1.17 o
 -13   7   5        5.45        8.88      1.22 o
 -12   7   5        9.02        7.68      1.14 o
 -11   7   5        0.34       -0.56      0.91 o
 -10   7   5        0.35        2.64      0.97 o
  -9   7   5        2.42        1.33      0.86 o
  -8   7   5      153.66      148.02      3.22 o
  -7   7   5      465.11      441.43      5.06 o
  -6   7   5        2.03        0.54      0.92 o
  -5   7   5       94.34       90.24      1.90 o
  -4   7   5       88.18       98.55      1.87 o
  -3   7   5      156.39      156.65      2.40 o
  -2   7   5      241.28      255.32      5.27 o
  -1   7   5      100.29      105.22      1.94 o
   0   7   5       52.78       52.25      1.68 o
   1   7   5      238.61      241.10      3.71 o
   2   7   5        5.24        5.74      0.96 o
   3   7   5        8.73        7.04      1.02 o
   4   7   5       65.98       63.81      1.94 o
   5   7   5       37.18       41.62      1.92 o
   6   7   5        4.66        1.93      1.72 o
   7   7   5       22.46       21.68      3.10 o
   8   7   5        0.42       -0.60      1.61 o
 -14   8   5        7.35        3.30      4.81 o
 -13   8   5        0.84       -1.08      1.08 o
 -12   8   5        4.64        6.23      1.17 o
 -11   8   5       11.42       14.13      1.36 o
 -10   8   5       27.62       27.73      1.45 o
  -9   8   5       21.69       18.85      1.33 o
  -8   8   5       75.30       82.19      1.93 o
  -7   8   5        1.37       -0.81      0.81 o
  -6   8   5        9.47       11.51      0.97 o
  -5   8   5       83.02       80.28      1.82 o
  -4   8   5       11.27        9.82      0.88 o
  -3   8   5       12.59        7.10      0.86 o
  -2   8   5       54.67       44.02      1.56 o
  -1   8   5       49.02       46.00      2.23 o
   0   8   5       46.57       48.23      1.96 o
   1   8   5      287.49      289.17      5.92 o
   2   8   5      289.97      271.79      5.14 o
   3   8   5      118.05      113.42      2.79 o
   4   8   5       26.05       27.12      1.68 o
   5   8   5        6.95        7.09      1.70 o
   6   8   5        8.41        9.08      2.05 o
   7   8   5        0.00       -1.32      2.22 o
   8   8   5        0.92        0.52      2.47 o
 -13   9   5        0.19        0.22      1.24 o
 -12   9   5        1.89        1.76      1.23 o
 -11   9   5       23.48       22.93      1.74 o
 -10   9   5       31.59       38.72      1.76 o
  -9   9   5        0.21       -0.83      0.83 o
  -8   9   5        2.18       -0.02      0.84 o
  -7   9   5        5.41        4.76      1.04 o
  -6   9   5      102.38       98.32      2.27 o
  -5   9   5       73.99       66.97      1.95 o
  -4   9   5       20.32       19.64      1.31 o
  -3   9   5       72.09       73.99      2.97 o
  -2   9   5      347.01      345.87      7.99 o
  -1   9   5        1.60        1.50      1.25 o
   0   9   5      203.33      205.40      4.65 o
   1   9   5      343.89      326.84      7.67 o
   2   9   5      106.39       94.23      3.50 o
   3   9   5       30.82       40.34      2.49 o
   4   9   5        3.97        4.41      2.51 o
   5   9   5        6.25        6.05      2.49 o
   6   9   5        5.57        6.45      3.47 o
   7   9   5       15.39       17.50      4.00 o
 -13  10   5        1.60        1.43      1.36 o
 -12  10   5        0.70        0.44      1.34 o
 -11  10   5        9.45       10.94      1.38 o
 -10  10   5        5.32        3.98      1.23 o
  -9  10   5       13.27        8.67      1.20 o
  -8  10   5        5.06        1.70      1.00 o
  -7  10   5       77.58       75.13      2.39 o
  -6  10   5      279.39      288.58      4.81 o
  -5  10   5       44.07       34.92      1.65 o
  -4  10   5      133.45      131.21      3.54 o
  -3  10   5       45.61       36.95      3.93 o
  -2  10   5        4.17        4.29      2.22 o
  -1  10   5        1.79        2.84      2.54 o
   0  10   5        0.19       -1.72      1.72 o
   1  10   5        0.65       -0.71      1.88 o
   2  10   5        0.19       -0.20      1.90 o
   3  10   5        1.11       -0.39      1.77 o
   4  10   5        5.27        5.38      3.67 o
   5  10   5        0.55        0.61      3.30 o
   6  10   5       11.10       14.24      4.32 o
 -13  11   5        0.66        1.35      1.44 o
 -12  11   5        8.06        9.93      1.96 o
 -11  11   5        0.71       -0.77      1.34 o
 -10  11   5        9.43       13.79      1.35 o
  -9  11   5        0.19        0.78      1.14 o
  -8  11   5        3.50        0.86      1.12 o
  -7  11   5       27.99       25.48      1.84 o
  -6  11   5      216.57      199.91      5.38 o
  -5  11   5       81.71       76.10      2.90 o
  -4  11   5        0.93       -0.44      1.76 o
  -3  11   5        6.81       10.44      2.84 o
  -2  11   5      343.89      337.29     11.48 o
  -1  11   5       30.94       29.41      4.81 o
   0  11   5        0.74        0.52      1.94 o
   1  11   5        0.01        1.23      1.63 o
   2  11   5        0.21        0.07      1.84 o
   3  11   5        0.09        0.69      3.47 o
   4  11   5        2.46        5.92      3.88 o
   5  11   5        0.22        0.82      3.79 o
 -12  12   5        3.37        3.87      1.58 o
 -11  12   5        1.94        2.33      1.52 o
 -10  12   5       31.23       36.47      2.09 o
  -9  12   5        1.41       -0.64      1.99 o
  -8  12   5        0.14        0.89      1.51 o
  -7  12   5        0.46       -0.43      1.73 o
  -6  12   5        0.03       -0.04      1.43 o
  -5  12   5        0.44        1.17      2.11 o
  -4  12   5       50.45       65.20      3.66 o
  -3  12   5       17.45       17.25      3.14 o
  -2  12   5        3.71        3.87      2.68 o
  -1  12   5       62.53       59.07      4.86 o
   0  12   5        1.56        0.83      1.72 o
   1  12   5       25.87       30.48      2.95 o
   2  12   5        1.82        0.94      3.63 o
   3  12   5        5.02       10.44      4.24 o
   4  12   5        2.48       -0.98      3.75 o
 -12  13   5        0.87        2.17      2.35 o
 -11  13   5        2.17        3.18      2.89 o
 -10  13   5        0.56       -1.53      1.61 o
  -9  13   5        0.71        1.44      1.72 o
  -8  13   5        4.07        4.48      1.80 o
  -7  13   5       21.65       22.68      3.32 o
  -6  13   5       32.12       28.88      4.77 o
  -5  13   5        1.57       -0.04      2.20 o
  -4  13   5        8.64        7.33      2.15 o
  -3  13   5       13.30        8.26      3.81 o
  -2  13   5        4.93        5.72      2.40 o
  -1  13   5       10.74       11.50      2.70 o
   0  13   5       47.64       50.67      3.82 o
   1  13   5        0.39       -2.37      3.67 o
   2  13   5        4.31        3.39      4.16 o
   3  13   5        9.79       19.05      5.22 o
 -11  14   5        0.12        1.26      1.97 o
 -10  14   5        5.16        7.38      2.05 o
  -9  14   5       39.53       49.66      5.55 o
  -8  14   5        8.14        7.64      2.88 o
  -7  14   5        4.53        3.67      2.56 o
  -6  14   5        2.35        4.73      3.57 o
  -5  14   5        0.34       -0.92      2.31 o
  -4  14   5        0.18        0.79      3.37 o
  -3  14   5       15.83       13.13      2.92 o
  -2  14   5       16.80       12.98      3.42 o
  -1  14   5       31.13       38.50      3.86 o
   0  14   5        0.00        0.37      3.79 o
   1  14   5        0.10        2.37      4.41 o
 -10  15   5        1.30       -1.64      2.58 o
  -9  15   5       16.41       21.55      6.38 o
  -8  15   5        2.96        5.79      3.11 o
  -7  15   5       39.01       55.28      4.75 o
  -6  15   5        3.84        9.14      3.14 o
  -5  15   5        0.40        2.07      2.69 o
  -4  15   5        4.08        3.60      2.63 o
  -3  15   5       11.91       11.55      2.98 o
  -2  15   5       17.12       21.00      4.50 o
  -1  15   5        3.96        1.48      3.24 o
   0  15   5        0.21        5.38      4.49 o
  -8  16   5        1.11        1.65      5.45 o
  -7  16   5        3.04        3.66      3.20 o
  -6  16   5        0.01        2.09      3.03 o
  -5  16   5        7.50        8.50      3.39 o
  -4  16   5        6.36        6.05      3.98 o
  -3  16   5        2.51       10.04      5.43 o
   3 -18   6        9.42       23.25      6.53 o
   4 -18   6        6.86        4.73      4.81 o
   5 -18   6        0.28       -4.36      4.36 o
   6 -18   6        0.10        5.26      4.94 o
   0 -17   6        0.03       -0.41      4.49 o
   1 -17   6       22.01       27.24      4.63 o
   2 -17   6        4.36        6.14      3.43 o
   3 -17   6        0.00        2.83      3.16 o
   4 -17   6        6.85        6.04      5.06 o
   5 -17   6        2.70       -0.73      4.41 o
   6 -17   6        0.14       -3.71      3.71 o
   7 -17   6        8.55       11.26      3.61 o
   8 -17   6        0.01        0.84      3.15 o
   9 -17   6        2.10        3.24      3.08 o
  -2 -16   6        1.23        3.83      4.53 o
  -1 -16   6       39.29       50.38      7.18 o
   0 -16   6        7.63        9.38      4.94 o
   1 -16   6        1.86       -2.28      2.68 o
   2 -16   6        0.04       -3.21      5.30 o
   3 -16   6        4.70        2.12      5.30 o
   4 -16   6        8.05        3.26      4.32 o
   5 -16   6        1.43       -3.63      3.63 o
   6 -16   6        0.75        4.12      4.08 o
   7 -16   6       11.62       12.11      3.69 o
   8 -16   6       39.56       39.57     10.40 o
   9 -16   6        1.99       -2.63      2.63 o
  10 -16   6        4.25        3.93      3.24 o
  -3 -15   6        7.60        5.55      4.57 o
  -2 -15   6        7.58       18.89      5.10 o
  -1 -15   6        2.79        0.98      3.92 o
   0 -15   6        0.87        2.72      2.86 o
   1 -15   6       16.18       12.31      3.52 o
   2 -15   6       14.78       12.66      3.32 o
   3 -15   6        2.98        4.24      2.98 o
   4 -15   6        4.33        3.32      2.79 o
   5 -15   6        3.14        4.57      4.08 o
   6 -15   6       72.22       69.02      7.34 o
   7 -15   6       52.62       52.27      4.87 o
   8 -15   6        1.10        1.85      2.73 o
   9 -15   6        2.03        4.35      2.71 o
  10 -15   6        6.49        8.64      2.34 o
  11 -15   6        0.93        1.93      2.78 o
  -4 -14   6        0.53        1.47      4.04 o
  -3 -14   6        3.30        1.14      3.59 o
  -2 -14   6        0.20       -3.14      3.14 o
  -1 -14   6        2.20        1.94      2.65 o
   0 -14   6        5.71        2.63      2.70 o
   1 -14   6       54.99       66.93      5.15 o
   2 -14   6       39.31       56.25      4.68 o
   3 -14   6       73.03       67.61      4.93 o
   4 -14   6       46.30       42.11      4.19 o
   5 -14   6        8.69       10.77      4.45 o
   6 -14   6        0.59        2.65      3.71 o
   7 -14   6        0.00        0.38      2.78 o
   8 -14   6       14.24       16.30      2.42 o
   9 -14   6        4.84        4.82      2.05 o
  10 -14   6        0.21       -1.51      1.51 o
  11 -14   6        0.01        3.38      2.53 o
  12 -14   6        4.55        1.84      5.30 o
  -5 -13   6        3.45        0.20      3.43 o
  -4 -13   6        2.56        5.38      3.59 o
  -3 -13   6        0.78       -0.57      3.22 o
  -2 -13   6        1.36       -1.59      3.14 o
  -1 -13   6        0.86        1.27      4.98 o
   0 -13   6        2.92        2.80      2.56 o
   1 -13   6        0.35       -1.92      1.92 o
   2 -13   6       19.50       20.18      3.44 o
   3 -13   6      546.64      594.36     15.85 o
   4 -13   6        0.42        0.69      2.41 o
   5 -13   6       39.06       38.10      2.94 o
   6 -13   6        2.17        0.91      1.79 o
   7 -13   6       70.63       74.27      3.72 o
   8 -13   6       22.08       20.18      2.70 o
   9 -13   6        0.09       -1.02      1.34 o
  10 -13   6        3.45        6.27      1.33 o
  11 -13   6        4.66        6.21      1.67 o
  12 -13   6        8.24       12.24      2.14 o
  -6 -12   6       35.99       33.33      4.81 o
  -5 -12   6       10.30       16.03      4.28 o
  -4 -12   6       24.48       19.91      4.32 o
  -3 -12   6       15.28       12.44      3.88 o
  -2 -12   6        3.97        2.56      2.90 o
  -1 -12   6       18.70       13.52      2.90 o
   0 -12   6        0.25       -2.00      2.00 o
   1 -12   6      113.80      114.13      6.26 o
   2 -12   6      247.42      232.93     12.16 o
   3 -12   6      244.69      268.90      8.99 o
   4 -12   6       21.96       20.97      1.78 o
   5 -12   6        0.95        0.60      1.31 o
   6 -12   6      151.91      157.44      3.50 o
   7 -12   6        7.30        6.14      1.25 o
   8 -12   6        0.39        0.12      1.09 o
   9 -12   6       23.87       21.38      1.57 o
  10 -12   6        3.52        2.13      1.37 o
  11 -12   6        8.57        9.07      1.63 o
  12 -12   6        1.83        1.80      1.51 o
  -7 -11   6        0.14        1.56      2.49 o
  -6 -11   6        6.77       13.51      2.82 o
  -5 -11   6       19.31       15.92      2.90 o
  -4 -11   6        0.02       -0.17      3.04 o
  -3 -11   6        2.29        2.69      1.99 o
  -2 -11   6      169.10      162.13      7.18 o
  -1 -11   6       51.64       53.80      5.30 o
   0 -11   6      118.07      102.08      7.22 o
   1 -11   6        8.97        7.33      2.56 o
   2 -11   6       30.85       27.60      2.03 o
   3 -11   6        5.19        6.23      1.30 o
   4 -11   6      192.39      206.80      4.46 o
   5 -11   6       33.11       37.74      1.71 o
   6 -11   6        1.48        1.28      1.03 o
   7 -11   6        5.86        6.09      1.10 o
   8 -11   6        1.71        2.77      1.05 o
   9 -11   6       83.22       86.78      2.12 o
  10 -11   6        1.83        2.39      1.21 o
  11 -11   6       14.41       17.91      1.61 o
  12 -11   6        0.04       -0.71      1.27 o
  13 -11   6        1.88       -0.70      1.37 o
  -8 -10   6       15.24       19.00      2.84 o
  -7 -10   6       13.71       14.54      2.83 o
  -6 -10   6        9.54       13.09      4.85 o
  -5 -10   6        0.18        2.73      2.37 o
  -4 -10   6       18.00       20.01      2.34 o
  -3 -10   6       51.65       51.81      2.79 o
  -2 -10   6       26.86       20.53      3.37 o
  -1 -10   6       30.79       28.76      2.51 o
   0 -10   6        0.52       -1.32      1.32 o
   1 -10   6        3.87        0.69      1.53 o
   2 -10   6       26.60       29.69      1.63 o
   3 -10   6        1.76       -0.17      0.77 o
   4 -10   6       39.68       39.31      1.37 o
   5 -10   6        5.50        4.31      0.92 o
   6 -10   6       25.11       25.59      1.27 o
   7 -10   6       52.82       47.69      1.74 o
   8 -10   6        8.78        8.67      1.03 o
   9 -10   6        6.42       12.70      1.02 o
  10 -10   6       42.47       49.70      2.64 o
  11 -10   6        0.01        1.22      1.19 o
  12 -10   6        0.09       -1.16      1.21 o
  13 -10   6        0.82        1.05      1.51 o
  -9  -9   6        0.39       -0.61      3.88 o
  -8  -9   6        1.25        1.54      2.45 o
  -7  -9   6       30.55       30.73      3.83 o
  -6  -9   6        1.32        2.62      1.69 o
  -5  -9   6        7.44        3.48      1.28 o
  -4  -9   6       56.48       40.13      2.17 o
  -3  -9   6       57.11       66.56      2.38 o
  -2  -9   6      176.65      170.97      3.84 o
  -1  -9   6        4.07        5.14      1.36 o
   0  -9   6        8.94        6.24      1.01 o
   1  -9   6       25.07       23.69      1.17 o
   2  -9   6       27.76       27.63      1.50 o
   3  -9   6      134.95      132.76      2.43 o
   4  -9   6       15.70       12.74      0.84 o
   5  -9   6        3.18        2.97      0.71 o
   6  -9   6      207.73      207.82      3.00 o
   7  -9   6        0.34        0.08      0.80 o
   8  -9   6       53.97       60.52      1.77 o
   9  -9   6       71.89       65.24      2.43 o
  10  -9   6        1.61        3.21      1.16 o
  11  -9   6        0.63        1.81      1.11 o
  12  -9   6        0.02       -0.84      1.12 o
  13  -9   6        2.60        0.74      1.48 o
  -9  -8   6        4.91        7.95      2.73 o
  -8  -8   6       20.97       25.81      3.74 o
  -7  -8   6       14.85       14.67      1.68 o
  -6  -8   6      258.16      252.50      4.90 o
  -5  -8   6        0.25       -1.00      1.05 o
  -4  -8   6      183.79      159.97      3.14 o
  -3  -8   6        1.34       -0.28      0.81 o
  -2  -8   6       19.99       24.20      1.27 o
  -1  -8   6      179.66      153.61      3.05 o
   0  -8   6        1.59       -0.74      0.74 o
   1  -8   6      278.68      297.52      4.06 o
   2  -8   6       33.32       40.33      1.75 o
   3  -8   6        9.51        9.02      0.78 o
   4  -8   6       28.13       24.65      1.03 o
   5  -8   6        0.58        1.25      0.60 o
   6  -8   6      196.50      181.00      2.68 o
   7  -8   6      227.49      215.47      3.14 o
   8  -8   6       29.70       24.56      1.33 o
   9  -8   6        0.54        0.91      1.07 o
  10  -8   6        3.52        2.62      1.10 o
  11  -8   6        4.11        3.94      1.67 o
  12  -8   6        1.74        2.99      1.14 o
  13  -8   6        1.69        4.08      1.40 o
 -10  -7   6        0.01        1.06      2.43 o
  -9  -7   6       33.47       35.45      3.69 o
  -8  -7   6       30.65       27.94      1.36 o
  -7  -7   6       21.57       23.60      1.58 o
  -6  -7   6        2.72        1.57      1.03 o
  -5  -7   6       77.39       60.40      2.15 o
  -4  -7   6       30.58       21.71      1.17 o
  -3  -7   6       49.33       52.43      1.61 o
  -2  -7   6        0.57        0.12      0.71 o
  -1  -7   6      224.53      262.32      4.03 o
   0  -7   6       61.13       57.12      2.28 o
   1  -7   6      406.18      435.62      5.25 o
   2  -7   6      176.87      214.45      3.19 o
   3  -7   6      102.82       98.30      1.98 o
   4  -7   6      373.69      369.41      5.33 o
   5  -7   6        5.64        4.10      0.67 o
   6  -7   6      290.31      274.72      3.19 o
   7  -7   6      102.03       92.03      1.88 o
   8  -7   6       73.91       65.11      2.07 o
   9  -7   6       16.33       11.30      1.19 o
  10  -7   6        0.31       -0.93      0.93 o
  11  -7   6        0.00       -0.96      0.96 o
  12  -7   6        0.00        0.76      1.02 o
  13  -7   6        6.88        7.71      1.30 o
 -11  -6   6        2.26        3.77      1.83 o
 -10  -6   6       23.25       37.99      2.35 o
  -9  -6   6        0.31       -1.24      1.24 o
  -8  -6   6       17.43       18.83      1.88 o
  -7  -6   6       19.60       18.24      1.16 o
  -6  -6   6      150.12      150.44      2.84 o
  -5  -6   6      165.23      154.77      2.67 o
  -4  -6   6        0.01       -0.70      0.70 o
  -3  -6   6      137.86      140.96      2.41 o
  -2  -6   6      852.44      879.75      9.57 o
  -1  -6   6        6.45        7.56      0.81 o
   0  -6   6      103.05      105.01      2.10 o
   1  -6   6        6.58        9.48      0.70 o
   2  -6   6      402.44      405.10      4.93 o
   3  -6   6        6.84       13.30      0.84 o
   4  -6   6      847.90      896.07      8.91 o
   5  -6   6       98.91       94.39      1.76 o
   6  -6   6        7.94        4.46      0.60 o
   7  -6   6        6.21        4.91      0.72 o
   8  -6   6        1.91       -0.20      0.92 o
   9  -6   6        5.92        4.53      0.96 o
  10  -6   6        0.01       -0.82      0.87 o
  11  -6   6        0.02       -0.90      0.90 o
  12  -6   6        4.54        9.10      1.21 o
  13  -6   6       14.54       17.62      1.46 o
 -11  -5   6        9.80       10.42      1.69 o
 -10  -5   6       21.41       19.95      1.81 o
  -9  -5   6       13.56        8.92      1.44 o
  -8  -5   6        0.56       -0.48      1.03 o
  -7  -5   6       46.70       47.73      1.78 o
  -6  -5   6       63.40       65.96      1.69 o
  -5  -5   6       55.52       54.10      1.53 o
  -4  -5   6       24.30       30.73      1.11 o
  -3  -5   6      391.98      445.52      5.38 o
  -2  -5   6      435.60      451.08      6.17 o
  -1  -5   6     1522.26     1608.59     16.22 o
   0  -5   6      182.64      208.79      2.93 o
   1  -5   6       36.81       32.00      0.99 o
   2  -5   6     3037.46     3219.62     31.16 o
   3  -5   6       92.02       89.92      1.79 o
   4  -5   6      219.71      204.65      2.61 o
   5  -5   6      133.00      146.57      2.11 o
   6  -5   6        3.41        1.18      0.55 o
   7  -5   6       28.84       30.59      1.02 o
   8  -5   6       40.32       39.50      1.53 o
   9  -5   6       19.04       17.53      1.17 o
  10  -5   6        8.35        5.39      1.15 o
  11  -5   6       17.60       19.21      1.50 o
  12  -5   6        1.19        0.90      1.25 o
  13  -5   6        0.10       -0.57      1.23 o
 -12  -4   6        0.01       -2.68      3.08 o
 -11  -4   6        6.76        7.85      1.50 o
 -10  -4   6       27.16       29.91      1.83 o
  -9  -4   6       23.35       21.48      1.58 o
  -8  -4   6       57.94       65.95      2.23 o
  -7  -4   6        5.11        5.67      0.74 o
  -6  -4   6      163.41      149.38      2.42 o
  -5  -4   6       21.58       19.69      0.85 o
  -4  -4   6      706.18      739.27      7.16 o
  -3  -4   6        6.36        3.97      0.64 o
  -2  -4   6      352.15      395.79      4.47 o
  -1  -4   6      135.95      127.97      2.01 o
   0  -4   6      364.93      374.64      4.86 o
   1  -4   6       34.12       41.02      1.10 o
   2  -4   6       69.77       71.55      1.57 o
   3  -4   6     2072.65     2194.83     21.32 o
   4  -4   6      102.79       89.26      1.55 o
   5  -4   6        0.00       -0.47      0.47 o
   6  -4   6      194.84      194.38      2.36 o
   7  -4   6      271.20      285.82      3.84 o
   8  -4   6       22.63       20.53      1.42 o
   9  -4   6        0.83        0.01      0.79 o
  10  -4   6        4.31        3.12      0.96 o
  11  -4   6        0.50       -0.44      0.94 o
  12  -4   6        1.74        1.78      1.23 o
  13  -4   6        0.11       -0.94      1.12 o
 -12  -3   6        1.61       -0.23      1.68 o
 -11  -3   6        0.44       -0.03      1.19 o
 -10  -3   6       11.45       14.19      1.41 o
  -9  -3   6        0.06        0.92      0.93 o
  -8  -3   6       10.22        8.64      1.11 o
  -7  -3   6      199.22      197.31      3.53 o
  -6  -3   6      164.34      156.77      2.64 o
  -5  -3   6       62.31       66.18      1.37 o
  -4  -3   6       15.49       20.00      0.79 o
  -3  -3   6        0.91        0.65      0.30 o
  -2  -3   6      119.45      126.17      1.92 o
  -1  -3   6      100.13       95.71      1.51 o
   0  -3   6       18.82       21.91      0.82 o
   1  -3   6     1468.93     1545.29     18.43 o
   2  -3   6     2165.51     2437.13     22.30 o
   3  -3   6       77.13       77.72      1.47 o
   4  -3   6      160.83      167.15      2.08 o
   5  -3   6       28.49       29.29      0.86 o
   6  -3   6        2.50        2.77      0.51 o
   7  -3   6       73.02       74.88      2.66 o
   8  -3   6        3.27        1.67      0.80 o
   9  -3   6        3.88        3.30      0.91 o
  10  -3   6       18.66       17.71      1.24 o
  11  -3   6        1.44        1.84      1.02 o
  12  -3   6        0.11       -0.04      1.06 o
  13  -3   6        0.33       -2.16      2.16 o
 -12  -2   6        0.67       -0.93      1.19 o
 -11  -2   6       20.15       18.08      1.50 o
 -10  -2   6        1.84        2.12      1.03 o
  -9  -2   6        7.44        7.41      1.02 o
  -8  -2   6        1.53       -0.44      0.84 o
  -7  -2   6        0.38       -0.72      0.72 o
  -6  -2   6       44.99       45.71      1.08 o
  -5  -2   6      721.72      697.51      6.34 o
  -4  -2   6        8.23       13.65      0.61 o
  -3  -2   6       14.92       13.86      0.63 o
  -2  -2   6        2.51        3.00      0.41 o
  -1  -2   6      149.88      139.46      1.69 o
   0  -2   6      596.83      686.35      5.61 o
   1  -2   6       18.54       12.19      0.54 o
   2  -2   6      211.00      186.87      2.53 o
   3  -2   6      204.47      258.57      3.07 o
   4  -2   6      545.82      550.27      5.12 o
   5  -2   6        2.35        1.78      0.45 o
   6  -2   6        1.80        4.29      0.53 o
   7  -2   6       64.22       62.90      1.56 o
   8  -2   6        4.01        6.76      0.93 o
   9  -2   6        3.21        2.28      0.94 o
  10  -2   6       26.25       26.99      1.55 o
  11  -2   6        0.13       -1.05      1.05 o
  12  -2   6        3.95        3.36      1.22 o
 -13  -1   6        0.04       -0.24      1.15 o
 -12  -1   6        7.15        9.57      1.31 o
 -11  -1   6        2.05        3.20      1.04 o
 -10  -1   6       71.30       75.44      2.20 o
  -9  -1   6        2.24        2.39      0.90 o
  -8  -1   6       87.65       78.36      2.00 o
  -7  -1   6      117.00      111.35      1.90 o
  -6  -1   6      169.05      178.56      2.13 o
  -5  -1   6       33.86       30.99      0.83 o
  -4  -1   6       20.43       21.33      0.65 o
  -3  -1   6      568.13      574.58      5.54 o
  -2  -1   6      159.99      155.00      1.88 o
  -1  -1   6      442.36      460.55      3.94 o
   0  -1   6     5697.47     5733.59     41.74 o
   1  -1   6      676.13      725.26      6.12 o
   2  -1   6     2627.44     2632.03     21.44 o
   3  -1   6      623.39      638.75      6.05 o
   4  -1   6      108.29      110.50      1.54 o
   5  -1   6       10.35       10.92      0.60 o
   6  -1   6       57.75       58.76      1.17 o
   7  -1   6       50.06       50.98      1.43 o
   8  -1   6        9.28        6.59      1.03 o
   9  -1   6        0.23        0.67      1.02 o
  10  -1   6       11.49        8.93      1.29 o
  11  -1   6        2.33        0.30      1.12 o
  12  -1   6        6.41        5.38      1.26 o
 -13   0   6        0.16       -1.05      1.10 o
 -12   0   6       19.12       21.81      1.42 o
 -11   0   6        2.21        4.12      0.97 o
 -10   0   6        0.06       -0.87      0.87 o
  -9   0   6      113.96       99.61      2.14 o
  -8   0   6        0.27       -0.68      0.68 o
  -7   0   6      116.59      103.59      1.97 o
  -6   0   6       28.18       22.11      0.84 o
  -5   0   6       19.55       23.30      0.71 o
  -4   0   6      309.61      350.20      3.33 o
  -3   0   6      527.62      566.33      5.17 o
  -2   0   6      129.59      135.36      1.75 o
  -1   0   6      162.60      175.60      1.77 o
   0   0   6      411.86      448.96      5.60 o
   1   0   6      426.31      429.24      3.93 o
   2   0   6       10.59       11.18      0.54 o
   3   0   6        0.00       -0.28      0.33 o
   4   0   6      670.48      664.96      5.81 o
   5   0   6       10.00       11.54      0.63 o
   6   0   6       47.56       40.03      1.14 o
   7   0   6        2.01        1.16      0.64 o
   8   0   6        3.65        2.99      1.24 o
   9   0   6        1.91       -0.64      1.16 o
  10   0   6        2.22        1.67      1.22 o
  11   0   6        4.81        5.07      1.22 o
  12   0   6        3.63        4.45      1.97 o
 -13   1   6       11.78       13.39      1.29 o
 -12   1   6        1.20        0.84      0.96 o
 -11   1   6       15.59       19.36      1.23 o
 -10   1   6       85.65       87.97      3.04 o
  -9   1   6       94.36       88.29      2.00 o
  -8   1   6      565.45      520.28      6.26 o
  -7   1   6      145.18      142.87      2.22 o
  -6   1   6       36.60       36.44      0.90 o
  -5   1   6      109.67      108.59      1.59 o
  -4   1   6       86.12      111.80      1.62 o
  -3   1   6       25.09       23.16      0.78 o
  -2   1   6      404.86      428.45      4.39 o
  -1   1   6      768.18      840.89      7.01 o
   0   1   6     1618.55     1678.41     13.98 o
   1   1   6        7.47        3.76      0.47 o
   2   1   6       35.67       31.76      0.80 o
   3   1   6       56.28       76.49      1.45 o
   4   1   6      192.70      181.55      2.33 o
   5   1   6        0.02       -0.29      0.52 o
   6   1   6       36.44       36.31      1.20 o
   7   1   6       60.40       62.67      1.55 o
   8   1   6       62.87       74.85      2.72 o
   9   1   6       24.25       26.85      1.73 o
  10   1   6        0.15       -0.55      1.43 o
  11   1   6        4.86        7.67      1.47 o
 -13   2   6        9.75       10.41      1.21 o
 -12   2   6        4.98       10.03      1.11 o
 -11   2   6        4.49        6.25      0.96 o
 -10   2   6       53.74       49.68      1.59 o
  -9   2   6      161.74      155.72      2.86 o
  -8   2   6       71.01       66.10      2.13 o
  -7   2   6       22.97       26.47      0.97 o
  -6   2   6      234.36      218.82      2.46 o
  -5   2   6      139.73      147.06      1.96 o
  -4   2   6        9.22       12.75      0.58 o
  -3   2   6     2210.03     2322.68     19.00 o
  -2   2   6      913.82      935.80      7.75 o
  -1   2   6     1149.39     1351.89     11.37 o
   0   2   6     1045.40     1240.18     11.06 o
   1   2   6        2.33        3.31      0.57 o
   2   2   6       19.27       13.37      0.60 o
   3   2   6       47.87       52.07      1.20 o
   4   2   6      443.81      430.02      4.42 o
   5   2   6       42.34       42.76      1.19 o
   6   2   6       15.26       14.48      0.94 o
   7   2   6        0.00       -0.69      0.72 o
   8   2   6       19.97       16.06      1.39 o
   9   2   6        0.95       -0.41      1.17 o
  10   2   6        3.90        5.47      1.96 o
  11   2   6        0.12       -0.84      1.33 o
 -13   3   6       48.27       54.54      2.17 o
 -12   3   6        0.19        0.92      0.94 o
 -11   3   6       97.99      107.46      2.49 o
 -10   3   6       50.82       44.49      1.52 o
  -9   3   6        5.82        5.53      0.95 o
  -8   3   6       12.80        9.48      0.81 o
  -7   3   6        0.52        0.57      0.55 o
  -6   3   6      143.12      135.77      1.85 o
  -5   3   6      364.96      379.72      3.83 o
  -4   3   6       30.75       25.45      1.00 o
  -3   3   6      991.66     1086.42      9.91 o
  -2   3   6       74.42       81.63      1.50 o
  -1   3   6      431.31      427.40      4.28 o
   0   3   6       89.97      108.66      1.52 o
   1   3   6       57.05       58.73      1.18 o
   2   3   6       58.80       63.13      1.41 o
   3   3   6        2.27        1.55      0.57 o
   4   3   6        1.69        2.77      0.60 o
   5   3   6       32.96       29.45      0.97 o
   6   3   6        0.08       -0.67      0.67 o
   7   3   6       24.47       24.92      1.32 o
   8   3   6        5.40        3.53      1.31 o
   9   3   6        4.99        2.60      1.34 o
  10   3   6        0.35       -0.64      1.47 o
 -13   4   6       43.02       43.80      1.85 o
 -12   4   6       42.04       38.40      1.70 o
 -11   4   6       76.72       73.83      2.85 o
 -10   4   6       47.11       44.74      1.60 o
  -9   4   6       32.95       26.74      1.17 o
  -8   4   6       32.17       31.09      1.27 o
  -7   4   6        4.89        2.82      0.52 o
  -6   4   6       16.06       15.40      0.73 o
  -5   4   6       54.66       54.69      1.31 o
  -4   4   6     1633.73     1605.41     16.00 o
  -3   4   6       96.60       97.71      1.77 o
  -2   4   6      130.33      148.41      2.18 o
  -1   4   6      116.22       99.74      1.67 o
   0   4   6       69.13       75.77      1.72 o
   1   4   6       36.54       34.04      1.06 o
   2   4   6        4.01        3.53      0.60 o
   3   4   6       45.64       53.77      1.30 o
   4   4   6       44.25       42.63      1.21 o
   5   4   6        2.77        1.49      0.73 o
   6   4   6        0.00       -0.75      0.75 o
   7   4   6        5.66        3.41      1.12 o
   8   4   6        2.88        1.13      0.90 o
   9   4   6        4.82        8.13      1.79 o
  10   4   6        0.00        1.25      1.63 o
 -14   5   6        6.76        5.97      1.26 o
 -13   5   6        9.62       11.78      1.38 o
 -12   5   6       36.05       29.54      1.83 o
 -11   5   6       37.85       33.98      1.62 o
 -10   5   6        8.93        4.55      0.95 o
  -9   5   6       51.11       52.26      1.63 o
  -8   5   6       76.72       75.45      1.84 o
  -7   5   6       52.79       58.89      1.33 o
  -6   5   6       18.86       19.84      0.94 o
  -5   5   6      176.58      176.44      2.59 o
  -4   5   6      610.41      562.63      6.06 o
  -3   5   6      226.64      254.55      3.31 o
  -2   5   6      265.38      297.10      3.90 o
  -1   5   6     1221.45     1295.32     12.37 o
   0   5   6     1105.65     1111.49     21.35 o
   1   5   6      386.19      396.76      4.78 o
   2   5   6        0.03       -0.64      0.64 o
   3   5   6        0.30       -0.59      0.59 o
   4   5   6        5.07        4.81      0.83 o
   5   5   6        3.92        3.70      0.91 o
   6   5   6       29.48       30.57      1.70 o
   7   5   6        2.77        1.25      1.14 o
   8   5   6        8.57       14.82      1.98 o
   9   5   6        0.38       -1.10      2.58 o
 -14   6   6        0.00        1.16      2.71 o
 -13   6   6        9.73       11.75      1.32 o
 -12   6   6        2.77        3.06      1.06 o
 -11   6   6        6.70        6.52      1.06 o
 -10   6   6        0.12       -0.04      0.86 o
  -9   6   6        1.55        1.85      0.86 o
  -8   6   6        1.83        1.76      0.64 o
  -7   6   6      171.86      154.25      2.76 o
  -6   6   6      366.47      355.86      4.37 o
  -5   6   6        6.13        5.46      0.75 o
  -4   6   6      319.16      305.35      3.88 o
  -3   6   6        3.50        5.42      0.72 o
  -2   6   6       15.26       16.23      0.98 o
  -1   6   6      230.92      247.07      3.65 o
   0   6   6       44.89       43.23      1.50 o
   1   6   6        7.89        5.64      0.77 o
   2   6   6       37.24       35.48      1.28 o
   3   6   6       74.14       80.21      2.04 o
   4   6   6       10.33        9.75      1.14 o
   5   6   6       17.57       18.61      1.25 o
   6   6   6        8.74        6.78      1.61 o
   7   6   6        3.74        5.61      1.90 o
   8   6   6        0.58       -0.34      2.78 o
   9   6   6        1.04       -0.65      2.75 o
 -13   7   6        1.14       -0.42      1.11 o
 -12   7   6        1.26        0.86      1.38 o
 -11   7   6        0.96        0.32      0.97 o
 -10   7   6       29.83       26.95      1.47 o
  -9   7   6        0.25        0.34      0.98 o
  -8   7   6       62.03       56.23      1.72 o
  -7   7   6       15.83       19.58      1.70 o
  -6   7   6      528.86      515.42      5.91 o
  -5   7   6       18.14       18.92      1.19 o
  -4   7   6      117.08      116.73      2.27 o
  -3   7   6        2.31        1.91      0.89 o
  -2   7   6        4.82        2.08      0.78 o
  -1   7   6       21.90       21.45      1.08 o
   0   7   6        1.44        0.34      1.11 o
   1   7   6        1.73        2.02      0.86 o
   2   7   6       41.66       37.93      1.61 o
   3   7   6       47.43       52.64      2.09 o
   4   7   6       26.19       24.26      1.62 o
   5   7   6        1.51        0.85      1.28 o
   6   7   6       40.37       53.32      3.30 o
   7   7   6        4.24        7.74      2.40 o
   8   7   6        7.98        8.68      2.11 o
 -13   8   6        1.28        1.43      1.73 o
 -12   8   6        3.01        1.73      1.12 o
 -11   8   6        0.94        1.03      1.07 o
 -10   8   6       34.94       35.83      1.81 o
  -9   8   6       79.49       83.43      1.93 o
  -8   8   6      331.52      314.49      4.74 o
  -7   8   6        4.07        1.78      0.97 o
  -6   8   6      335.69      332.53      4.39 o
  -5   8   6      563.54      510.52      6.40 o
  -4   8   6      391.66      392.17      5.30 o
  -3   8   6       22.96       21.30      1.53 o
  -2   8   6       19.50       16.21      1.99 o
  -1   8   6       80.50       69.89      7.69 o
   0   8   6       89.67       86.85      2.95 o
   1   8   6      598.54      623.36      9.23 o
   2   8   6      207.71      222.05      4.27 o
   3   8   6        0.09       -0.03      1.20 o
   4   8   6       59.59       70.71      2.52 o
   5   8   6        0.55        4.54      1.67 o
   6   8   6        0.56        0.02      1.90 o
   7   8   6       10.91       12.54      2.87 o
 -13   9   6        0.12       -1.23      1.23 o
 -12   9   6       34.09       48.07      2.56 o
 -11   9   6       17.03       20.27      1.70 o
 -10   9   6       30.85       33.30      1.92 o
  -9   9   6       30.50       31.65      1.59 o
  -8   9   6        0.69        0.15      0.99 o
  -7   9   6        2.27        0.55      1.03 o
  -6   9   6        5.29        6.10      1.52 o
  -5   9   6       90.85       97.35      2.54 o
  -4   9   6      525.30      517.00      7.93 o
  -3   9   6      267.19      239.62      5.36 o
  -2   9   6       13.96       16.33      2.91 o
  -1   9   6      180.39      177.61      7.15 o
   0   9   6       30.65       25.23      1.93 o
   1   9   6       15.91       10.72      1.72 o
   2   9   6        3.10       -1.25      1.82 o
   3   9   6        8.98        7.32      1.75 o
   4   9   6       83.02       78.11      3.99 o
   5   9   6       40.31       44.42      5.51 o
   6   9   6        0.82        2.16      3.35 o
   7   9   6        0.86       -3.18      3.18 o
 -13  10   6        3.59        4.30      1.54 o
 -12  10   6        1.42        2.54      1.35 o
 -11  10   6        7.34       12.23      1.61 o
 -10  10   6        0.72        0.29      1.27 o
  -9  10   6        2.99        0.81      1.12 o
  -8  10   6       13.55       14.32      1.40 o
  -7  10   6       17.03       18.52      1.51 o
  -6  10   6      183.83      176.73      4.05 o
  -5  10   6      203.00      179.45      4.18 o
  -4  10   6        0.00        2.06      1.43 o
  -3  10   6       79.99       74.07      3.58 o
  -2  10   6        1.22        2.64      4.16 o
  -1  10   6        0.19        3.39      2.81 o
   0  10   6       32.69       32.02      2.83 o
   1  10   6        0.08       -0.40      1.80 o
   2  10   6        0.75        0.50      1.80 o
   3  10   6       25.20       32.51      2.43 o
   4  10   6       21.10       29.70      5.02 o
   5  10   6        3.84       12.08      4.24 o
   6  10   6        0.35        5.10      4.00 o
 -12  11   6        0.91        2.10      1.67 o
 -11  11   6        5.84        4.70      1.69 o
 -10  11   6        1.97        2.28      1.25 o
  -9  11   6        8.35        6.90      1.53 o
  -8  11   6        4.81        4.03      1.59 o
  -7  11   6        0.06       -1.58      1.58 o
  -6  11   6        9.53        7.28      1.64 o
  -5  11   6      206.95      194.60      6.11 o
  -4  11   6        5.15        6.63      1.94 o
  -3  11   6       95.47       80.65      3.92 o
  -2  11   6       62.37       64.62      4.84 o
  -1  11   6        0.03        1.18      2.47 o
   0  11   6       48.40       49.03      3.73 o
   1  11   6        1.78        3.64      1.90 o
   2  11   6        3.09        1.88      2.10 o
   3  11   6        0.68        1.88      3.55 o
   4  11   6        3.38        3.10      3.83 o
   5  11   6        9.61       13.54      4.32 o
 -12  12   6        0.08        2.65      4.83 o
 -11  12   6        3.16        2.70      3.37 o
 -10  12   6        3.50        0.08      1.78 o
  -9  12   6       27.69       33.58      2.49 o
  -8  12   6        0.27       -0.08      1.93 o
  -7  12   6        4.64        7.51      1.75 o
  -6  12   6        6.16        6.75      2.36 o
  -5  12   6       14.99       13.56      2.65 o
  -4  12   6        1.34        2.54      2.05 o
  -3  12   6        3.39        5.55      2.62 o
  -2  12   6       58.85       61.55      9.97 o
  -1  12   6        0.58       -1.37      2.00 o
   0  12   6       22.32       25.85      2.48 o
   1  12   6        2.48        0.97      1.96 o
   2  12   6        0.00       -0.89      4.24 o
   3  12   6        0.02        3.83      4.12 o
   4  12   6        0.84        1.96      3.92 o
 -11  13   6       30.95       36.74      3.97 o
 -10  13   6        1.44        1.24      2.52 o
  -9  13   6        5.12        5.72      1.92 o
  -8  13   6        2.36        2.32      2.49 o
  -7  13   6       18.53       17.32      3.12 o
  -6  13   6        0.23       -1.76      2.08 o
  -5  13   6        3.58        2.02      3.16 o
  -4  13   6        6.50        7.41      2.20 o
  -3  13   6        3.99        3.57      2.09 o
  -2  13   6       26.12       24.66      3.94 o
  -1  13   6        1.24       -0.16      2.11 o
   0  13   6        0.00       -2.09      2.09 o
   1  13   6        0.68       -1.30      2.67 o
   2  13   6        0.57        2.20      4.16 o
 -10  14   6        0.02       -2.46      2.46 o
  -9  14   6        1.68        4.14      2.81 o
  -8  14   6        4.92        8.82      2.94 o
  -7  14   6       18.05       22.19      3.44 o
  -6  14   6        0.16       -0.18      2.43 o
  -5  14   6        0.01       -0.43      2.42 o
  -4  14   6       43.55       49.71      4.41 o
  -3  14   6        7.17        4.87      4.10 o
  -2  14   6       15.20       13.08      2.97 o
  -1  14   6        0.03       -2.32      2.32 o
   0  14   6        1.57       -1.41      3.00 o
   1  14   6        5.47        5.22      5.02 o
  -9  15   6        0.16       -0.60      2.69 o
  -8  15   6       14.54       21.70      3.73 o
  -7  15   6        1.16        0.44      2.72 o
  -6  15   6        0.68        7.09      3.05 o
  -5  15   6        0.91        1.32      2.74 o
  -4  15   6        1.13        1.72      2.79 o
  -3  15   6        9.44        5.61      2.88 o
  -2  15   6        0.22        1.83      2.54 o
  -1  15   6        4.38        3.98      3.03 o
  -5  16   6        0.40        2.08      5.10 o
   4 -18   7        2.31        8.65      5.67 o
   5 -18   7        1.74       11.59      5.30 o
   6 -18   7        0.69       -2.16      4.41 o
   0 -17   7        1.74        6.04      4.98 o
   1 -17   7        0.39        4.06      3.42 o
   2 -17   7        5.24        5.84      3.48 o
   3 -17   7       18.35       24.01      4.53 o
   4 -17   7        9.18        6.28      5.38 o
   5 -17   7        2.65        1.39      4.41 o
   6 -17   7        0.00       -3.35      3.35 o
   7 -17   7        0.04       -2.98      2.98 o
   8 -17   7        0.04       -1.11      4.00 o
  -2 -16   7        9.14        9.63      5.10 o
  -1 -16   7        5.58        2.98      4.77 o
   0 -16   7        0.10       -3.75      3.75 o
   1 -16   7        1.69        2.88      6.40 o
   2 -16   7       30.15       30.24      4.40 o
   3 -16   7        4.03        4.94      3.31 o
   4 -16   7       13.79        6.94      5.06 o
   5 -16   7       11.62       11.99      4.98 o
   6 -16   7        2.10       -0.94      3.55 o
   7 -16   7        8.50        8.92      3.47 o
   8 -16   7        8.48        5.00      3.26 o
   9 -16   7        0.24        5.16      3.14 o
  10 -16   7        1.68       -0.25      2.73 o
  -3 -15   7        3.70        0.73      4.20 o
  -2 -15   7        4.27        9.46      4.73 o
  -1 -15   7        0.44       -3.51      3.59 o
   0 -15   7        0.59       -1.94      3.81 o
   1 -15   7        1.32        1.44      6.32 o
   2 -15   7        1.39        0.57      2.58 o
   3 -15   7        1.53        0.25      2.57 o
   4 -15   7        1.44       -2.37      3.75 o
   5 -15   7       23.32       21.17      5.22 o
   6 -15   7       31.73       29.86      5.59 o
   7 -15   7        0.35       -1.20      2.65 o
   8 -15   7        3.86        9.51      3.13 o
   9 -15   7        2.46        0.50      2.10 o
  10 -15   7        1.53        0.42      2.12 o
  11 -15   7        1.08        4.18      2.42 o
  -4 -14   7        1.87        1.84      3.88 o
  -3 -14   7        0.18       -0.90      3.39 o
  -2 -14   7        0.00        3.51      3.63 o
  -1 -14   7        6.56        4.70      2.82 o
   0 -14   7        3.71       -2.71      2.71 o
   1 -14   7        4.01        5.06      2.78 o
   2 -14   7        0.08       -2.38      2.38 o
   3 -14   7       22.96       24.44      3.61 o
   4 -14   7       47.87       46.05      4.39 o
   5 -14   7        3.82        1.10      3.75 o
   6 -14   7        2.05        3.06      3.63 o
   7 -14   7       45.38       45.42      3.37 o
   8 -14   7        0.67        1.99      1.98 o
   9 -14   7        0.29        1.94      1.73 o
  10 -14   7        3.70        6.28      1.89 o
  11 -14   7        1.53        3.20      2.49 o
  -5 -13   7        2.07        4.57      4.16 o
  -4 -13   7        5.41        1.31      3.47 o
  -3 -13   7        0.04        1.26      3.39 o
  -2 -13   7        2.86       -1.47      2.94 o
  -1 -13   7        7.31        5.06      2.67 o
   0 -13   7       11.18       11.66      3.04 o
   1 -13   7       43.15       49.86      5.30 o
   2 -13   7      176.84      180.37     17.79 o
   3 -13   7       28.51       23.56      3.63 o
   4 -13   7       19.50       17.89      3.22 o
   5 -13   7        0.00       -0.90      3.14 o
   6 -13   7       42.24       43.77      2.62 o
   7 -13   7       23.86       21.22      2.17 o
   8 -13   7        7.35        5.33      1.71 o
   9 -13   7        9.38        6.39      1.80 o
  10 -13   7        1.22       -1.45      1.45 o
  11 -13   7        0.57        1.53      1.88 o
  12 -13   7        0.31        1.27      2.01 o
  -6 -12   7        0.35        0.57      3.35 o
  -5 -12   7       17.06       15.91      4.36 o
  -4 -12   7       92.22       99.33      7.71 o
  -3 -12   7       12.92       12.93      3.88 o
  -2 -12   7        1.90        5.31      2.77 o
  -1 -12   7       99.94      110.58      9.75 o
   0 -12   7        5.66        7.86      2.55 o
   1 -12   7       12.57        7.62      2.80 o
   2 -12   7       67.42       57.44      4.36 o
   3 -12   7        6.72        6.51      1.77 o
   4 -12   7        3.87        4.44      1.70 o
   5 -12   7      165.84      159.24      4.33 o
   6 -12   7       26.24       22.94      2.02 o
   7 -12   7       37.69       35.83      1.86 o
   8 -12   7       14.55       16.44      1.51 o
   9 -12   7        0.03        1.22      1.18 o
  10 -12   7        0.15        0.16      1.00 o
  11 -12   7        0.38       -0.69      1.38 o
  12 -12   7        0.02        0.13      1.47 o
  -7 -11   7        2.75        2.57      3.18 o
  -6 -11   7       36.97       42.67      5.26 o
  -5 -11   7        4.67        0.04      3.06 o
  -4 -11   7       10.19       10.52      3.59 o
  -3 -11   7       13.49       21.21      4.04 o
  -2 -11   7        3.49        2.06      2.26 o
  -1 -11   7       12.86       11.74      2.59 o
   0 -11   7      313.12      332.87     10.41 o
   1 -11   7        2.87       -0.35      2.32 o
   2 -11   7      107.07      111.97      6.65 o
   3 -11   7      261.76      255.48      5.41 o
   4 -11   7        4.02        2.39      1.26 o
   5 -11   7        9.59        7.32      1.17 o
   6 -11   7        7.16       10.98      1.30 o
   7 -11   7        0.55        0.22      1.11 o
   8 -11   7       48.97       53.64      2.13 o
   9 -11   7        0.62       -0.47      1.05 o
  10 -11   7        2.00        2.23      1.48 o
  11 -11   7       19.52       15.60      1.65 o
  12 -11   7        0.72       -0.75      1.32 o
  -8 -10   7        8.14       11.74      2.63 o
  -7 -10   7       31.26       42.87      8.83 o
  -6 -10   7        0.62        1.38      2.11 o
  -5 -10   7        0.68       -0.74      2.37 o
  -4 -10   7      147.19      150.11      5.22 o
  -3 -10   7        9.90       12.72      1.88 o
  -2 -10   7      223.25      191.18      5.69 o
  -1 -10   7      157.73      151.07      4.99 o
   0 -10   7       17.52       16.06      2.08 o
   1 -10   7       51.07       56.17      4.53 o
   2 -10   7      290.90      287.71      7.27 o
   3 -10   7       13.02       13.26      1.17 o
   4 -10   7       77.39       70.05      2.58 o
   5 -10   7       86.91       91.25      2.29 o
   6 -10   7       42.45       47.13      1.72 o
   7 -10   7       12.52       10.60      1.17 o
   8 -10   7        5.19        1.15      1.02 o
   9 -10   7       72.13       76.04      1.97 o
  10 -10   7       29.73       39.85      1.95 o
  11 -10   7        5.07        5.43      1.35 o
  12 -10   7        3.32        4.27      1.37 o
  13 -10   7        2.15        1.43      1.55 o
  -9  -9   7        2.76        0.86      4.04 o
  -8  -9   7        8.39        6.51      2.45 o
  -7  -9   7        8.37        8.81      3.98 o
  -6  -9   7       11.11       10.13      2.38 o
  -5  -9   7        0.22        1.02      1.49 o
  -4  -9   7       22.57       15.88      1.97 o
  -3  -9   7        2.86       -0.62      1.09 o
  -2  -9   7      301.23      274.98      5.12 o
  -1  -9   7        0.00       -0.91      0.95 o
   0  -9   7      697.63      705.05     13.49 o
   1  -9   7       19.27       24.84      1.25 o
   2  -9   7      106.18       99.75      3.14 o
   3  -9   7        0.28       -0.72      0.72 o
   4  -9   7        0.60        0.42      0.67 o
   5  -9   7        0.02       -0.60      0.62 o
   6  -9   7       46.35       47.33      1.39 o
   7  -9   7        1.36        2.10      0.85 o
   8  -9   7        3.95        4.81      0.93 o
   9  -9   7       60.95       57.11      2.63 o
  10  -9   7       11.80       15.44      1.49 o
  11  -9   7       23.45       32.95      1.80 o
  12  -9   7        1.58        1.71      1.37 o
  13  -9   7        0.44       -1.20      1.20 o
  -9  -8   7        1.10        0.65      3.88 o
  -8  -8   7        0.39       -1.10      1.28 o
  -7  -8   7        3.72        0.17      1.30 o
  -6  -8   7        0.17       -1.28      1.28 o
  -5  -8   7       17.54       16.20      1.59 o
  -4  -8   7      122.47      101.72      3.27 o
  -3  -8   7       57.80       59.98      2.50 o
  -2  -8   7      289.37      330.92      4.76 o
  -1  -8   7       71.65       64.66      2.07 o
   0  -8   7      166.88      179.13      4.69 o
   1  -8   7        0.26        0.51      0.64 o
   2  -8   7      112.97      116.39      2.79 o
   3  -8   7       71.52       75.83      1.88 o
   4  -8   7       60.51       53.05      1.52 o
   5  -8   7      107.13      104.24      2.11 o
   6  -8   7        8.02        5.58      0.77 o
   7  -8   7       69.76       66.31      1.77 o
   8  -8   7       24.87       19.09      1.09 o
   9  -8   7       50.09       60.81      2.20 o
  10  -8   7        5.03        5.94      1.21 o
  11  -8   7        3.04        3.77      1.20 o
  12  -8   7        3.33        4.18      1.28 o
  13  -8   7        1.05        1.54      1.23 o
 -10  -7   7       22.19       27.17      3.02 o
  -9  -7   7        6.69        1.71      1.79 o
  -8  -7   7        0.46       -1.18      1.18 o
  -7  -7   7       50.58       52.16      2.43 o
  -6  -7   7       70.60       68.58      2.27 o
  -5  -7   7      210.03      211.86      3.90 o
  -4  -7   7       39.22       34.31      1.46 o
  -3  -7   7       60.63       58.55      1.72 o
  -2  -7   7       52.71       48.61      1.64 o
  -1  -7   7      955.63     1025.45     11.91 o
   0  -7   7      335.24      365.32      5.12 o
   1  -7   7        6.91        7.63      0.98 o
   2  -7   7       30.05       38.06      1.43 o
   3  -7   7       39.07       36.32      1.31 o
   4  -7   7      444.90      452.60      5.22 o
   5  -7   7      171.52      168.17      2.51 o
   6  -7   7      127.25      123.63      2.15 o
   7  -7   7      156.49      169.83      2.88 o
   8  -7   7       21.69       29.82      1.19 o
   9  -7   7       18.49       16.04      1.34 o
  10  -7   7        2.86        3.76      1.10 o
  11  -7   7        1.80        0.64      1.10 o
  12  -7   7        1.38        1.89      1.17 o
  13  -7   7        2.71        1.88      1.25 o
 -11  -6   7        1.53       -0.73      2.49 o
 -10  -6   7        0.29       -1.61      1.62 o
  -9  -6   7        4.39        5.33      1.51 o
  -8  -6   7       14.70       13.83      1.16 o
  -7  -6   7       63.52       62.67      1.90 o
  -6  -6   7        2.82        2.10      0.94 o
  -5  -6   7       43.71       39.52      1.48 o
  -4  -6   7        0.56        0.17      0.72 o
  -3  -6   7      208.42      211.52      3.10 o
  -2  -6   7      316.76      341.83      4.59 o
  -1  -6   7      352.30      377.69      4.89 o
   0  -6   7      153.36      150.54      2.52 o
   1  -6   7        7.80       14.32      0.88 o
   2  -6   7      422.14      432.30      5.30 o
   3  -6   7      333.74      321.81      4.23 o
   4  -6   7      723.09      691.39      7.24 o
   5  -6   7       18.96       18.42      0.89 o
   6  -6   7       29.73       25.30      1.02 o
   7  -6   7        0.36       -0.63      0.63 o
   8  -6   7       23.07       23.06      1.37 o
   9  -6   7        4.43        1.61      1.00 o
  10  -6   7       17.58       12.50      1.24 o
  11  -6   7        5.26        4.38      1.18 o
  12  -6   7        4.94        6.88      1.24 o
  13  -6   7        5.64        3.03      1.44 o
 -11  -5   7        4.00        4.36      1.52 o
 -10  -5   7       28.81       30.63      2.08 o
  -9  -5   7       28.57       23.98      1.79 o
  -8  -5   7        1.09       -0.54      1.05 o
  -7  -5   7       45.39       44.32      1.56 o
  -6  -5   7        5.42        4.75      0.90 o
  -5  -5   7        0.87        1.37      0.70 o
  -4  -5   7       12.82        9.27      0.95 o
  -3  -5   7      193.26      185.91      2.78 o
  -2  -5   7      434.04      453.20      5.96 o
  -1  -5   7        1.04        2.10      0.66 o
   0  -5   7     1979.79     2057.30     20.20 o
   1  -5   7      771.59      766.62      8.23 o
   2  -5   7      475.09      509.86      5.94 o
   3  -5   7       71.83       71.92      1.68 o
   4  -5   7       13.20       13.25      0.96 o
   5  -5   7       29.79       25.89      1.11 o
   6  -5   7      244.81      255.27      3.38 o
   7  -5   7      325.51      318.23      3.90 o
   8  -5   7        0.97       -0.14      0.91 o
   9  -5   7        0.96        0.86      0.94 o
  10  -5   7        0.03        2.06      1.01 o
  11  -5   7       14.41       16.48      1.38 o
  12  -5   7        0.54       -0.31      1.10 o
  13  -5   7        1.83        2.43      1.22 o
 -11  -4   7        0.20       -0.90      1.62 o
 -10  -4   7        1.65        1.04      1.25 o
  -9  -4   7        9.06        9.26      1.37 o
  -8  -4   7       90.16       89.44      2.57 o
  -7  -4   7      532.38      514.05      7.13 o
  -6  -4   7      101.70       98.30      2.07 o
  -5  -4   7        4.84        5.39      0.71 o
  -4  -4   7      149.68      152.40      2.40 o
  -3  -4   7      367.99      365.47      4.35 o
  -2  -4   7      364.68      386.50      4.76 o
  -1  -4   7        0.29       -0.53      0.53 o
   0  -4   7      174.20      207.83      2.92 o
   1  -4   7      228.81      204.04      2.72 o
   2  -4   7      554.49      534.25      6.10 o
   3  -4   7      486.04      451.79      4.95 o
   4  -4   7      232.36      195.57      2.56 o
   5  -4   7      328.97      306.44      3.52 o
   6  -4   7      224.43      209.07      2.96 o
   7  -4   7       87.31       71.70      1.81 o
   8  -4   7        0.63        1.03      0.90 o
   9  -4   7       60.99       64.98      2.01 o
  10  -4   7        0.56        0.71      0.99 o
  11  -4   7        4.69        6.86      1.22 o
  12  -4   7        2.62        3.47      1.18 o
 -12  -3   7        0.07        0.98      1.29 o
 -11  -3   7        9.49        9.68      1.68 o
 -10  -3   7        0.57       -0.08      1.10 o
  -9  -3   7        0.01        0.32      0.96 o
  -8  -3   7       62.47       58.94      2.10 o
  -7  -3   7      203.77      205.74      2.96 o
  -6  -3   7        0.14       -0.57      0.57 o
  -5  -3   7       54.05       49.64      1.55 o
  -4  -3   7        0.08       -0.49      0.49 o
  -3  -3   7      173.72      182.74      2.69 o
  -2  -3   7       49.29       58.48      1.41 o
  -1  -3   7      641.16      733.94      7.47 o
   0  -3   7        0.07        0.71      0.45 o
   1  -3   7     2491.10     2598.79     31.23 o
   2  -3   7     1844.72     1918.90     17.87 o
   3  -3   7       55.64       60.14      1.31 o
   4  -3   7      112.49      127.85      1.86 o
   5  -3   7       12.55       14.30      0.90 o
   6  -3   7       10.44        5.98      0.65 o
   7  -3   7      198.65      202.06      2.54 o
   8  -3   7       14.46       19.74      1.24 o
   9  -3   7       41.88       40.33      1.69 o
  10  -3   7       28.48       31.08      1.58 o
  11  -3   7        0.39        1.04      1.04 o
  12  -3   7        6.38        6.61      1.53 o
 -12  -2   7       15.06       17.23      1.63 o
 -11  -2   7        0.02       -0.61      1.10 o
 -10  -2   7        2.58        1.49      1.06 o
  -9  -2   7        5.38        6.21      1.05 o
  -8  -2   7       92.83       94.77      2.41 o
  -7  -2   7        0.23       -0.78      0.78 o
  -6  -2   7       28.46       27.61      0.99 o
  -5  -2   7       51.99       45.93      1.18 o
  -4  -2   7        0.01        0.12      0.43 o
  -3  -2   7      118.92      121.06      2.02 o
  -2  -2   7      428.21      475.79      4.62 o
  -1  -2   7      912.48      960.31      9.26 o
   0  -2   7      167.98      192.03      2.30 o
   1  -2   7     1630.83     1676.32     13.93 o
   2  -2   7     1960.90     2071.61     18.02 o
   3  -2   7        1.29       -0.46      0.46 o
   4  -2   7       27.75       32.30      0.97 o
   5  -2   7        6.37        3.24      0.55 o
   6  -2   7      121.53      114.74      1.73 o
   7  -2   7       78.43       76.56      1.56 o
   8  -2   7        6.61        5.29      1.58 o
   9  -2   7       17.65       16.88      1.34 o
  10  -2   7        0.10        2.39      1.17 o
  11  -2   7       15.17        8.83      1.92 o
  12  -2   7        9.08        5.01      1.41 o
 -12  -1   7        7.23        8.25      1.36 o
 -11  -1   7        0.01       -1.11      1.11 o
 -10  -1   7        1.12        1.42      0.99 o
  -9  -1   7      155.73      144.46      3.13 o
  -8  -1   7       90.71       89.73      2.10 o
  -7  -1   7       93.15       99.59      2.00 o
  -6  -1   7       46.07       44.60      1.10 o
  -5  -1   7       31.47       22.61      0.82 o
  -4  -1   7      599.75      623.71      6.08 o
  -3  -1   7        0.01       -0.27      0.36 o
  -2  -1   7      156.99      137.00      1.90 o
  -1  -1   7      214.47      200.22      2.16 o
   0  -1   7     1276.24     1294.70     10.94 o
   1  -1   7       64.26       75.66      1.68 o
   2  -1   7       97.01       89.39      2.63 o
   3  -1   7       20.37       14.33      0.85 o
   4  -1   7       77.79       74.89      1.33 o
   5  -1   7        0.06        0.07      0.50 o
   6  -1   7       13.61       14.86      0.85 o
   7  -1   7        4.53        1.42      0.80 o
   8  -1   7       13.58       16.52      1.34 o
   9  -1   7      196.56      214.84      4.20 o
  10  -1   7       39.02       37.57      2.48 o
  11  -1   7        0.82        0.54      1.30 o
  12  -1   7       10.61       14.05      1.54 o
 -13   0   7       10.45       12.34      1.46 o
 -12   0   7        2.28        2.60      1.16 o
 -11   0   7        9.13       12.91      2.20 o
 -10   0   7        0.05       -0.87      0.87 o
  -9   0   7       23.79       24.56      1.60 o
  -8   0   7      246.51      233.17      3.57 o
  -7   0   7        7.04        8.33      0.86 o
  -6   0   7       63.46       56.90      1.24 o
  -5   0   7       25.78       22.80      0.77 o
  -4   0   7       63.48       70.29      1.26 o
  -3   0   7      562.10      614.66      6.33 o
  -2   0   7        5.09        7.22      0.49 o
  -1   0   7      811.86      816.87      6.89 o
   0   0   7      128.03      119.32      1.58 o
   1   0   7      897.63      978.38      8.18 o
   2   0   7      645.09      692.00      6.01 o
   3   0   7      219.86      247.32      2.77 o
   4   0   7        1.62        0.77      0.48 o
   5   0   7        0.75        2.67      0.57 o
   6   0   7       30.32       25.53      1.05 o
   7   0   7        2.57        1.81      0.71 o
   8   0   7        0.00        0.67      1.09 o
   9   0   7        7.37       10.33      1.45 o
  10   0   7        3.46        5.17      1.41 o
  11   0   7        3.14        5.16      1.33 o
 -13   1   7       24.19       30.91      2.67 o
 -12   1   7        0.67        2.83      1.10 o
 -11   1   7       17.78       18.20      1.34 o
 -10   1   7       13.07       14.28      1.12 o
  -9   1   7       39.78       42.85      1.60 o
  -8   1   7       63.91       50.39      2.00 o
  -7   1   7        9.08        8.08      0.81 o
  -6   1   7        5.25        2.99      0.54 o
  -5   1   7       26.01       27.99      0.90 o
  -4   1   7        3.71        6.92      0.56 o
  -3   1   7      211.65      219.34      2.64 o
  -2   1   7      165.24      155.56      2.30 o
  -1   1   7      519.98      505.22      4.77 o
   0   1   7      562.27      590.51      5.83 o
   1   1   7      370.27      364.03      3.77 o
   2   1   7        4.54        3.46      0.54 o
   3   1   7        0.30        0.14      0.50 o
   4   1   7      166.70      155.26      2.21 o
   5   1   7       72.43       74.40      1.63 o
   6   1   7       43.54       46.98      1.45 o
   7   1   7        9.27        6.52      0.80 o
   8   1   7       41.34       47.94      2.07 o
   9   1   7        0.24       -1.22      1.22 o
  10   1   7        0.33       -1.39      1.67 o
  11   1   7        4.08        4.65      1.49 o
 -13   2   7       13.09       11.47      1.55 o
 -12   2   7        2.07        3.28      1.09 o
 -11   2   7        1.99        0.62      1.43 o
 -10   2   7        0.01       -0.83      0.83 o
  -9   2   7      176.24      163.54      4.11 o
  -8   2   7      116.50      105.59      2.21 o
  -7   2   7      237.63      258.55      3.04 o
  -6   2   7      195.45      198.65      2.42 o
  -5   2   7      782.93      852.55      7.61 o
  -4   2   7       11.27        7.43      0.55 o
  -3   2   7        2.70        5.74      0.81 o
  -2   2   7     2009.14     2232.91     19.41 o
  -1   2   7      821.26      913.52      9.02 o
   0   2   7     1506.81     1450.30     14.30 o
   1   2   7        0.49       -0.54      0.54 o
   2   2   7      389.20      399.96      4.13 o
   3   2   7       54.42       57.72      1.33 o
   4   2   7       30.08       36.86      1.13 o
   5   2   7        7.67       10.60      0.80 o
   6   2   7       33.18       25.50      1.21 o
   7   2   7       21.13       18.61      1.45 o
   8   2   7       54.94       61.67      1.76 o
   9   2   7        4.55        3.28      1.26 o
  10   2   7        0.20       -0.30      1.38 o
  11   2   7        0.38       -0.45      2.04 o
 -13   3   7        0.64       -0.65      1.10 o
 -12   3   7        0.20       -0.04      1.05 o
 -11   3   7        9.31        9.48      1.20 o
 -10   3   7       20.40       16.68      1.24 o
  -9   3   7        0.01       -0.11      0.80 o
  -8   3   7        6.26        4.61      0.82 o
  -7   3   7        0.25       -0.47      0.47 o
  -6   3   7        5.66        6.88      0.62 o
  -5   3   7      160.64      179.45      2.29 o
  -4   3   7       54.33       52.48      1.21 o
  -3   3   7       14.04        7.14      0.52 o
  -2   3   7      653.78      666.34      6.88 o
  -1   3   7      339.48      356.55      3.59 o
   0   3   7      862.59      897.91      8.43 o
   1   3   7      554.47      623.24      6.32 o
   2   3   7      118.44      107.53      1.73 o
   3   3   7       29.67       26.99      1.01 o
   4   3   7       62.53       67.22      1.49 o
   5   3   7       14.51       12.11      0.89 o
   6   3   7       50.59       48.56      1.71 o
   7   3   7       11.09        6.11      1.08 o
   8   3   7       10.29        8.67      1.15 o
   9   3   7        1.13       -1.42      1.42 o
  10   3   7        0.45        1.93      1.57 o
 -13   4   7       16.14       16.61      1.49 o
 -12   4   7        0.41       -0.14      1.25 o
 -11   4   7       14.89       10.26      1.16 o
 -10   4   7       32.39       32.50      1.44 o
  -9   4   7       27.04       28.44      1.31 o
  -8   4   7       34.46       32.41      1.29 o
  -7   4   7       60.62       53.47      1.32 o
  -6   4   7       42.32       40.66      1.14 o
  -5   4   7       29.44       28.37      0.93 o
  -4   4   7      324.61      309.75      3.63 o
  -3   4   7        3.82        5.90      0.64 o
  -2   4   7       31.23       36.14      1.24 o
  -1   4   7      715.31      734.12      6.99 o
   0   4   7       43.55       41.86      1.13 o
   1   4   7       37.30       40.36      1.10 o
   2   4   7       71.59       63.05      1.52 o
   3   4   7        0.55       -0.59      0.59 o
   4   4   7        7.19        3.19      0.75 o
   5   4   7      104.96      116.11      2.27 o
   6   4   7        4.20        2.40      1.13 o
   7   4   7        0.29       -1.06      1.15 o
   8   4   7        2.01        0.84      1.19 o
   9   4   7        3.82        2.77      2.27 o
  10   4   7        0.00       -2.71      2.71 o
 -13   5   7        6.36        5.97      1.29 o
 -12   5   7        4.63        2.78      1.15 o
 -11   5   7        0.16       -0.84      0.93 o
 -10   5   7        3.34        1.94      1.28 o
  -9   5   7       40.03       40.82      1.52 o
  -8   5   7       62.02       64.88      1.45 o
  -7   5   7      292.16      278.80      3.45 o
  -6   5   7      329.71      326.16      3.67 o
  -5   5   7        5.30        7.80      0.77 o
  -4   5   7       28.12       32.89      1.12 o
  -3   5   7        1.97        0.98      0.57 o
  -2   5   7        0.09        0.50      0.54 o
  -1   5   7      135.43      126.55      2.19 o
   0   5   7       10.70        8.08      0.80 o
   1   5   7       22.82       28.51      1.21 o
   2   5   7       18.45       20.25      1.01 o
   3   5   7       24.18       24.87      1.20 o
   4   5   7       17.56       19.73      1.34 o
   5   5   7        1.44        0.21      0.98 o
   6   5   7       55.96       69.43      2.26 o
   7   5   7        0.55       -1.46      1.46 o
   8   5   7       19.72       27.05      2.40 o
   9   5   7        0.69       -2.65      2.65 o
 -13   6   7        3.38       -1.15      1.15 o
 -12   6   7       11.42       14.90      2.70 o
 -11   6   7        0.14       -0.93      0.93 o
 -10   6   7        0.27        0.78      0.96 o
  -9   6   7       53.36       46.71      1.96 o
  -8   6   7       44.62       37.56      1.28 o
  -7   6   7      168.72      169.23      2.82 o
  -6   6   7      100.12       87.11      2.04 o
  -5   6   7       75.25       81.35      2.51 o
  -4   6   7      557.62      574.84      6.40 o
  -3   6   7      160.76      138.08      2.44 o
  -2   6   7      112.09      108.09      2.43 o
  -1   6   7       70.71       74.10      1.87 o
   0   6   7        6.84        3.38      0.79 o
   1   6   7      164.09      150.92      2.91 o
   2   6   7      105.65      105.07      2.34 o
   3   6   7       49.24       52.88      1.77 o
   4   6   7       49.53       49.41      2.23 o
   5   6   7       92.85      101.78      3.12 o
   6   6   7       14.12       20.64      2.07 o
   7   6   7        0.71        4.14      2.02 o
   8   6   7       12.79       18.52      2.33 o
 -13   7   7        2.55        2.08      1.25 o
 -12   7   7        1.52       -0.34      1.06 o
 -11   7   7        0.22       -0.10      1.05 o
 -10   7   7       12.60        9.49      1.39 o
  -9   7   7        4.58        1.34      1.02 o
  -8   7   7        0.01       -0.84      0.84 o
  -7   7   7      240.78      236.78      3.74 o
  -6   7   7       17.56       13.02      1.08 o
  -5   7   7       32.23       28.80      1.33 o
  -4   7   7        1.89        4.14      0.89 o
  -3   7   7      488.44      502.31      6.78 o
  -2   7   7       69.86       61.87      2.01 o
  -1   7   7       15.90       13.04      1.56 o
   0   7   7        1.98        1.85      1.33 o
   1   7   7       64.23       70.85      2.30 o
   2   7   7      282.09      284.77      4.93 o
   3   7   7       88.04       85.59      2.99 o
   4   7   7       12.31       13.47      1.61 o
   5   7   7        0.35        2.57      1.35 o
   6   7   7        4.36       -1.53      1.84 o
   7   7   7       30.99       38.78      5.05 o
   8   7   7        5.26        5.18      2.06 o
 -13   8   7        2.91        3.19      1.32 o
 -12   8   7        0.82        2.17      1.24 o
 -11   8   7        2.46        3.06      1.27 o
 -10   8   7        5.78        8.66      1.31 o
  -9   8   7      104.50       94.66      2.42 o
  -8   8   7      140.66      145.76      3.14 o
  -7   8   7      562.82      530.81      7.16 o
  -6   8   7       16.33       21.47      1.52 o
  -5   8   7      642.77      617.88      8.35 o
  -4   8   7      360.66      351.77      5.39 o
  -3   8   7      455.30      415.62      7.50 o
  -2   8   7      110.05      114.28      4.00 o
  -1   8   7       15.53       12.68      2.86 o
   0   8   7       92.99       84.43      3.78 o
   1   8   7       28.98       32.10      2.12 o
   2   8   7       45.97       51.76      2.47 o
   3   8   7       11.93       17.79      1.91 o
   4   8   7       53.23       63.84      3.92 o
   5   8   7       34.58       37.60      2.95 o
   6   8   7       16.08       13.99      3.96 o
   7   8   7        1.45        4.85      3.55 o
 -13   9   7        1.21        2.41      1.44 o
 -12   9   7       51.07       70.04      2.59 o
 -11   9   7        5.82        5.66      1.34 o
 -10   9   7       35.41       32.88      1.95 o
  -9   9   7        1.30        2.54      1.06 o
  -8   9   7        1.54        1.56      1.14 o
  -7   9   7       75.60       61.64      2.42 o
  -6   9   7       26.83       26.15      1.74 o
  -5   9   7       15.53        9.85      1.66 o
  -4   9   7       20.37       14.95      1.76 o
  -3   9   7      193.90      197.04      5.61 o
  -2   9   7      343.96      327.21      8.13 o
  -1   9   7       18.50       19.02      3.28 o
   0   9   7       36.00       35.65      2.15 o
   1   9   7        0.53       -1.12      1.22 o
   2   9   7       39.75       37.06      3.22 o
   3   9   7        1.84        1.00      1.75 o
   4   9   7       14.12       12.86      2.32 o
   5   9   7       12.38       14.03      4.36 o
   6   9   7       27.26       24.52      4.65 o
 -12  10   7       22.57       28.27      2.17 o
 -11  10   7        4.33        4.11      1.53 o
 -10  10   7        2.06       -0.07      1.13 o
  -9  10   7        0.15        0.46      1.25 o
  -8  10   7        2.57        2.32      1.24 o
  -7  10   7       13.49       15.50      2.18 o
  -6  10   7        4.71        2.87      1.65 o
  -5  10   7       66.74       59.39      2.82 o
  -4  10   7       75.22       75.07      3.63 o
  -3  10   7        0.36       -2.41      2.41 o
  -2  10   7       73.49       66.29      3.58 o
  -1  10   7      197.13      195.75      6.08 o
   0  10   7      101.94       99.89      4.48 o
   1  10   7       48.77       34.01      2.61 o
   2  10   7       26.38       36.32      3.00 o
   3  10   7        5.90        7.43      2.05 o
   4  10   7       17.89       20.76      4.69 o
   5  10   7        2.60        4.73      3.75 o
 -12  11   7        1.15        2.84      1.60 o
 -11  11   7       20.00       29.03      2.82 o
 -10  11   7        0.50        0.13      2.12 o
  -9  11   7       22.64       17.47      2.35 o
  -8  11   7       58.25       62.67      3.43 o
  -7  11   7        1.03        0.69      1.70 o
  -6  11   7        8.94        4.09      1.84 o
  -5  11   7       15.28       14.86      2.68 o
  -4  11   7       33.98       30.85      2.65 o
  -3  11   7        2.75        1.65      1.67 o
  -2  11   7        8.42        9.06      1.97 o
  -1  11   7       63.83       63.74      5.38 o
   0  11   7       36.64       34.33      3.07 o
   1  11   7        5.30        1.56      2.34 o
   2  11   7        0.17        1.85      2.00 o
   3  11   7        1.23        0.78      4.20 o
   4  11   7        0.02       -3.43      3.43 o
 -11  12   7        8.41        9.88      3.18 o
 -10  12   7       13.32       18.14      3.00 o
  -9  12   7       62.07       72.37      3.90 o
  -8  12   7        5.52        8.38      2.25 o
  -7  12   7        1.66       -1.74      4.39 o
  -6  12   7        0.70        0.60      2.11 o
  -5  12   7        2.27        4.61      2.84 o
  -4  12   7       28.87       33.32      3.07 o
  -3  12   7       17.26       16.97      2.45 o
  -2  12   7       22.24       20.39      2.66 o
  -1  12   7       17.46       16.22      4.87 o
   0  12   7       14.29       15.21      3.58 o
   1  12   7        3.42        4.14      3.28 o
   2  12   7        0.01       -0.07      6.65 o
   3  12   7        4.24       -0.98      4.12 o
 -11  13   7        0.00       -0.53      1.80 o
 -10  13   7        3.51        5.77      2.20 o
  -9  13   7       10.85        8.64      3.09 o
  -8  13   7        0.00        2.74      2.51 o
  -7  13   7        4.04       -0.05      2.33 o
  -6  13   7        0.28       -1.67      2.11 o
  -5  13   7       28.07       33.33      5.47 o
  -4  13   7        1.26       -0.79      4.24 o
  -3  13   7       26.99       31.01      3.56 o
  -2  13   7       25.63       31.12      4.30 o
  -1  13   7       12.25        9.92      3.60 o
   0  13   7        0.11       -2.39      2.59 o
   1  13   7       30.53       34.42      3.50 o
   2  13   7        0.10       -1.43      4.04 o
 -10  14   7        0.61       -0.77      2.52 o
  -9  14   7        1.06        2.32      4.94 o
  -8  14   7        3.15        7.37      2.96 o
  -7  14   7        0.73       -0.27      2.41 o
  -6  14   7        2.14        5.27      5.87 o
  -5  14   7        4.66       10.91      2.99 o
  -4  14   7        7.95        5.83      4.69 o
  -3  14   7       12.49        6.64      5.71 o
  -2  14   7        9.14       19.46      3.30 o
  -1  14   7       20.25       22.16      3.43 o
   0  14   7        2.80        3.82      3.57 o
  -8  15   7        1.89        1.24      6.63 o
  -7  15   7        1.63        6.42      4.43 o
  -6  15   7       40.46       52.46      7.51 o
  -5  15   7       55.97       62.62      8.32 o
  -4  15   7        5.20        3.55      4.53 o
  -3  15   7       10.67       23.58      6.57 o
   1 -17   8        6.10        6.71      4.61 o
   2 -17   8        0.33        2.52      3.40 o
   3 -17   8       21.96       23.09      6.24 o
   4 -17   8        4.92        1.06      4.57 o
   5 -17   8        0.00       -1.67      3.92 o
   6 -17   8        0.06       -2.12      3.88 o
   7 -17   8        0.12       -1.34      3.11 o
   8 -17   8        2.91        4.14      4.14 o
  -1 -16   8        0.12       -3.83      3.83 o
   0 -16   8        2.08        9.59      5.02 o
   1 -16   8        0.17        0.76      2.92 o
   2 -16   8        1.41        1.44      2.94 o
   3 -16   8        6.69        9.55      3.53 o
   4 -16   8        3.79        2.37      4.61 o
   5 -16   8        1.89       -1.96      3.71 o
   6 -16   8        0.08        2.24      4.00 o
   7 -16   8        0.00       -3.41      3.41 o
   8 -16   8        0.30        3.31      3.20 o
   9 -16   8        0.78        2.27      3.77 o
  -3 -15   8       11.62       14.89      5.06 o
  -2 -15   8        0.89       -3.02      3.39 o
  -1 -15   8       13.78       19.25      4.98 o
   0 -15   8        0.00       -2.39      2.39 o
   1 -15   8        0.00        1.48      2.90 o
   2 -15   8        0.31        1.20      2.83 o
   3 -15   8       44.82       52.26      4.85 o
   4 -15   8        0.42        0.57      3.88 o
   5 -15   8        0.75       -3.55      3.55 o
   6 -15   8        0.54        1.10      3.83 o
   7 -15   8       11.41        7.82      3.24 o
   8 -15   8        2.54        1.00      2.83 o
   9 -15   8        5.69        7.36      3.15 o
  10 -15   8       14.04       24.90      2.89 o
  -4 -14   8        0.15        4.81      4.49 o
  -3 -14   8        1.10       -2.00      3.51 o
  -2 -14   8       23.18       26.48      5.26 o
  -1 -14   8        1.35        4.16      3.63 o
   0 -14   8        1.85        0.73      3.14 o
   1 -14   8        7.14        5.20      6.63 o
   2 -14   8       10.39       10.41      3.19 o
   3 -14   8       28.25       33.19      4.59 o
   4 -14   8      163.26      174.11      7.80 o
   5 -14   8        9.06        5.26      4.12 o
   6 -14   8       34.93       35.00      5.59 o
   7 -14   8        5.06        8.22      3.00 o
   8 -14   8        2.66        0.73      1.76 o
   9 -14   8        0.07       -0.07      1.77 o
  10 -14   8       12.23       19.54      2.24 o
  11 -14   8        1.22        0.66      2.53 o
  -5 -13   8        0.39        2.45      3.88 o
  -4 -13   8        0.00        0.61      3.83 o
  -3 -13   8        0.13        0.04      3.30 o
  -2 -13   8        4.29        5.26      3.71 o
  -1 -13   8        8.40       12.51      3.04 o
   0 -13   8        6.15        3.63      2.58 o
   1 -13   8       37.54       37.06      4.39 o
   2 -13   8       34.37       32.54      3.84 o
   3 -13   8        1.11       -1.52      2.49 o
   4 -13   8        3.05        0.05      2.49 o
   5 -13   8       61.13       55.19      3.94 o
   6 -13   8        9.82        8.41      1.83 o
   7 -13   8        2.31        2.73      1.64 o
   8 -13   8        0.04       -1.47      1.47 o
   9 -13   8        0.10       -0.65      1.52 o
  10 -13   8        1.21        1.84      1.58 o
  11 -13   8        5.08        4.83      2.63 o
  -6 -12   8        2.06       -2.57      3.22 o
  -5 -12   8        0.32       -0.53      3.51 o
  -4 -12   8       11.53       14.97      4.45 o
  -3 -12   8        4.45        6.69      3.51 o
  -2 -12   8       41.24       38.76      3.94 o
  -1 -12   8        1.95        0.07      2.26 o
   0 -12   8       34.00       31.25      3.67 o
   1 -12   8       82.20       85.50      5.46 o
   2 -12   8       69.44       63.08      4.65 o
   3 -12   8      120.61      126.56      4.76 o
   4 -12   8       43.40       36.88      2.67 o
   5 -12   8       15.66       17.32      2.16 o
   6 -12   8       24.63       29.60      2.27 o
   7 -12   8       32.71       28.46      2.26 o
   8 -12   8        1.90        1.47      1.35 o
   9 -12   8        6.39        5.54      1.32 o
  10 -12   8        0.01       -0.91      1.09 o
  11 -12   8        0.04       -1.44      1.44 o
  12 -12   8        1.62        1.93      1.78 o
  -7 -11   8        5.77        6.57      3.63 o
  -6 -11   8        0.15        2.94      3.30 o
  -5 -11   8        1.46       -1.63      3.18 o
  -4 -11   8        4.83        5.51      3.39 o
  -3 -11   8        1.41        3.39      3.39 o
  -2 -11   8       34.69       39.10      6.69 o
  -1 -11   8        5.60        5.82      2.45 o
   0 -11   8        3.60        0.90      2.39 o
   1 -11   8      501.81      498.84     13.62 o
   2 -11   8      584.38      548.51     14.45 o
   3 -11   8        5.93        3.28      1.40 o
   4 -11   8        0.42       -0.11      1.23 o
   5 -11   8        6.41        7.06      1.47 o
   6 -11   8       13.04       12.95      1.39 o
   7 -11   8        9.41       12.17      1.43 o
   8 -11   8        1.48        2.89      1.18 o
   9 -11   8       34.33       41.18      1.91 o
  10 -11   8       12.80       12.23      1.78 o
  11 -11   8       13.72       12.33      1.78 o
  12 -11   8        1.63       -0.42      1.48 o
  -8 -10   8        4.73        5.63      2.47 o
  -7 -10   8        8.60        8.80      2.62 o
  -6 -10   8        8.33       10.09      2.68 o
  -5 -10   8        0.00       -1.17      1.99 o
  -4 -10   8       76.60       73.85      4.69 o
  -3 -10   8        1.80        0.20      1.58 o
  -2 -10   8       51.35       51.35      3.16 o
  -1 -10   8       68.00       51.75      3.88 o
   0 -10   8      381.27      368.91     10.82 o
   1 -10   8      184.05      199.36     14.85 o
   2 -10   8        0.07        0.89      1.39 o
   3 -10   8       58.83       53.48      2.48 o
   4 -10   8        5.38        4.31      1.03 o
   5 -10   8        0.04        0.22      0.97 o
   6 -10   8        0.00        0.08      0.96 o
   7 -10   8        5.18        1.45      1.00 o
   8 -10   8        1.04       -0.98      0.98 o
   9 -10   8       27.51       26.41      1.35 o
  10 -10   8        0.27        1.13      1.26 o
  11 -10   8        4.13        6.29      1.43 o
  12 -10   8        0.07       -1.23      1.23 o
  -9  -9   8        1.25       -3.02      3.83 o
  -8  -9   8       16.77       23.36      2.87 o
  -7  -9   8        0.18       -0.94      1.98 o
  -6  -9   8        0.94        3.32      2.13 o
  -5  -9   8        0.01       -2.14      2.14 o
  -4  -9   8       29.76       23.75      2.38 o
  -3  -9   8      126.21      133.28      4.23 o
  -2  -9   8      195.01      182.46      5.47 o
  -1  -9   8        0.21        0.47      1.92 o
   0  -9   8      100.24      106.31      4.17 o
   1  -9   8     1211.73     1237.05     18.30 o
   2  -9   8       41.84       41.91      2.72 o
   3  -9   8       21.73       27.21      1.54 o
   4  -9   8       38.24       34.21      1.44 o
   5  -9   8        0.00       -0.73      0.73 o
   6  -9   8        3.32        2.10      0.93 o
   7  -9   8        0.01       -0.84      0.84 o
   8  -9   8        2.42        5.83      0.96 o
   9  -9   8       73.25       82.92      1.98 o
  10  -9   8        0.06        1.44      1.23 o
  11  -9   8        8.53        6.09      1.38 o
  12  -9   8        0.02       -1.21      1.23 o
  -9  -8   8        1.13        0.24      3.55 o
  -8  -8   8       10.06        7.63      2.14 o
  -7  -8   8        0.76        3.97      1.44 o
  -6  -8   8        3.67        5.34      1.45 o
  -5  -8   8        0.00        0.07      1.21 o
  -4  -8   8        8.54        4.79      1.35 o
  -3  -8   8       14.03       18.15      1.43 o
  -2  -8   8        6.84        5.89      1.19 o
  -1  -8   8     1118.88     1110.91     16.30 o
   0  -8   8      245.40      247.23      4.59 o
   1  -8   8        2.05        2.16      0.71 o
   2  -8   8      114.95      124.98      2.97 o
   3  -8   8       36.65       37.80      1.74 o
   4  -8   8       28.75       31.74      1.23 o
   5  -8   8        7.45        5.27      0.84 o
   6  -8   8       46.02       48.92      1.80 o
   7  -8   8        4.00        3.08      0.77 o
   8  -8   8       16.78       21.64      1.19 o
   9  -8   8        0.00       -0.64      1.31 o
  10  -8   8       20.30       13.45      1.45 o
  11  -8   8        0.03       -0.19      1.17 o
  12  -8   8        5.50        4.16      1.32 o
 -10  -7   8        0.45       -2.02      2.29 o
  -9  -7   8        2.15       -0.86      1.68 o
  -8  -7   8       32.84       43.56      2.26 o
  -7  -7   8       64.77       63.61      3.16 o
  -6  -7   8       32.70       30.81      1.67 o
  -5  -7   8       64.60       58.12      2.16 o
  -4  -7   8        2.43        0.31      0.91 o
  -3  -7   8       59.64       51.92      1.67 o
  -2  -7   8      411.48      423.73      6.31 o
  -1  -7   8       16.32       14.41      1.18 o
   0  -7   8      500.43      544.13      7.81 o
   1  -7   8      100.49      112.50      2.49 o
   2  -7   8      847.16      847.73     10.13 o
   3  -7   8       18.21       23.61      1.16 o
   4  -7   8       63.53       63.80      1.69 o
   5  -7   8       59.09       54.22      1.49 o
   6  -7   8        0.47       -0.66      0.67 o
   7  -7   8        0.87        1.09      0.72 o
   8  -7   8      105.02      119.05      2.27 o
   9  -7   8       69.75       62.61      2.23 o
  10  -7   8        1.26       -0.11      1.10 o
  11  -7   8        0.04       -1.08      1.08 o
  12  -7   8        0.62        1.85      1.26 o
 -10  -6   8        0.70       -0.53      1.74 o
  -9  -6   8        2.85        4.01      1.79 o
  -8  -6   8        3.48        1.15      0.88 o
  -7  -6   8        0.04        1.20      1.02 o
  -6  -6   8      335.64      308.88      4.87 o
  -5  -6   8      237.05      227.39      3.68 o
  -4  -6   8      352.57      331.72      4.64 o
  -3  -6   8      147.57      139.35      2.51 o
  -2  -6   8      105.72      112.68      2.36 o
  -1  -6   8       96.04       88.64      2.20 o
   0  -6   8       51.64       66.67      1.88 o
   1  -6   8      349.14      361.41      5.03 o
   2  -6   8       87.51       89.67      2.02 o
   3  -6   8       46.01       54.28      1.58 o
   4  -6   8       14.96       16.02      0.90 o
   5  -6   8        2.99        3.19      0.70 o
   6  -6   8      153.42      162.77      2.51 o
   7  -6   8       29.92       28.14      1.23 o
   8  -6   8       19.06       17.84      1.00 o
   9  -6   8        0.13       -0.28      1.06 o
  10  -6   8        0.57        0.45      1.05 o
  11  -6   8        0.00       -0.48      1.09 o
  12  -6   8        5.72        7.12      1.37 o
 -11  -5   8        0.88       -0.42      1.41 o
 -10  -5   8        0.14       -0.51      1.44 o
  -9  -5   8       12.09       11.82      1.60 o
  -8  -5   8       15.41       16.29      1.51 o
  -7  -5   8       39.07       39.80      1.75 o
  -6  -5   8      147.47      144.70      2.79 o
  -5  -5   8      222.03      216.55      3.24 o
  -4  -5   8        0.20       -0.58      0.58 o
  -3  -5   8       29.15       28.51      1.13 o
  -2  -5   8      212.47      226.62      3.42 o
  -1  -5   8        0.35       -0.64      0.64 o
   0  -5   8       32.37       31.99      1.19 o
   1  -5   8        2.36        1.90      0.57 o
   2  -5   8        0.00       -0.59      0.59 o
   3  -5   8        2.96        0.55      1.04 o
   4  -5   8      231.00      221.69      3.11 o
   5  -5   8        0.24       -0.61      0.61 o
   6  -5   8       63.08       70.40      1.66 o
   7  -5   8      100.95       96.96      2.32 o
   8  -5   8        6.06        4.62      1.06 o
   9  -5   8        0.08       -0.97      0.97 o
  10  -5   8        0.13       -1.00      1.00 o
  11  -5   8        1.09       -0.29      1.10 o
  12  -5   8        0.11       -1.11      1.11 o
 -11  -4   8        0.44       -0.17      1.51 o
 -10  -4   8       11.88        8.77      1.53 o
  -9  -4   8        0.44        0.61      1.17 o
  -8  -4   8       19.92       23.95      1.57 o
  -7  -4   8      171.14      167.58      2.91 o
  -6  -4   8       36.28       41.10      1.46 o
  -5  -4   8       18.31       18.22      0.96 o
  -4  -4   8      124.62      124.73      2.89 o
  -3  -4   8       24.66       28.35      1.07 o
  -2  -4   8       13.34       12.68      0.88 o
  -1  -4   8       28.96       29.26      1.13 o
   0  -4   8       30.83       32.49      1.35 o
   1  -4   8      226.07      223.40      3.78 o
   2  -4   8       41.64       45.51      1.42 o
   3  -4   8      184.44      166.69      2.51 o
   4  -4   8      401.91      395.18      4.64 o
   5  -4   8      123.68      114.37      1.97 o
   6  -4   8        2.84        2.29      0.72 o
   7  -4   8       25.19       22.36      1.06 o
   8  -4   8       74.88       76.42      2.24 o
   9  -4   8       17.43       15.49      1.35 o
  10  -4   8       21.89       22.98      1.80 o
  11  -4   8        0.08        1.35      1.14 o
  12  -4   8        1.97        1.31      1.68 o
 -12  -3   8        9.43        7.20      1.54 o
 -11  -3   8        0.34       -0.29      1.25 o
 -10  -3   8        1.06        1.80      1.25 o
  -9  -3   8       34.12       33.31      1.69 o
  -8  -3   8       13.45       11.63      1.30 o
  -7  -3   8       19.35       19.42      1.10 o
  -6  -3   8       80.13       85.33      2.06 o
  -5  -3   8      298.59      298.90      3.91 o
  -4  -3   8        8.05        7.10      0.72 o
  -3  -3   8      163.81      150.59      2.34 o
  -2  -3   8        0.79        0.42      0.56 o
  -1  -3   8        0.04        0.53      0.52 o
   0  -3   8       25.30       12.09      0.80 o
   1  -3   8     1235.90     1349.69     17.92 o
   2  -3   8      117.98       93.23      1.96 o
   3  -3   8       86.14       72.41      1.58 o
   4  -3   8      207.06      193.12      2.78 o
   5  -3   8       11.83       15.12      1.09 o
   6  -3   8      107.10      111.90      1.89 o
   7  -3   8       74.33       78.72      1.71 o
   8  -3   8        7.75        9.13      1.20 o
   9  -3   8        6.26        5.83      1.18 o
  10  -3   8       23.33       25.95      1.60 o
  11  -3   8        4.24        4.55      1.34 o
  12  -3   8        0.25       -0.41      1.31 o
 -12  -2   8       16.65       16.79      1.73 o
 -11  -2   8        3.65        5.92      1.31 o
 -10  -2   8        2.70        1.43      1.11 o
  -9  -2   8       99.93       90.12      2.66 o
  -8  -2   8       15.55       12.99      1.25 o
  -7  -2   8       12.70       16.11      0.96 o
  -6  -2   8       37.25       34.26      1.10 o
  -5  -2   8       22.62       21.40      0.89 o
  -4  -2   8        0.00       -0.03      0.49 o
  -3  -2   8        7.26        5.97      0.59 o
  -2  -2   8      618.34      620.60      6.16 o
  -1  -2   8     1275.50     1380.02     13.28 o
   0  -2   8      220.92      236.01      2.88 o
   1  -2   8       72.76       68.30      2.85 o
   2  -2   8       78.38       67.17      1.48 o
   3  -2   8       94.56       87.81      1.70 o
   4  -2   8      175.46      180.12      2.77 o
   5  -2   8        1.94        1.25      0.58 o
   6  -2   8       14.76       13.27      0.88 o
   7  -2   8        0.03       -0.65      0.65 o
   8  -2   8        4.28        4.27      1.08 o
   9  -2   8       45.28       49.86      1.98 o
  10  -2   8       18.17       19.72      1.66 o
  11  -2   8        1.16        1.60      1.53 o
  12  -2   8        0.13        1.43      1.42 o
 -12  -1   8        1.88        3.21      1.33 o
 -11  -1   8        2.55        1.92      1.19 o
 -10  -1   8       11.08       10.74      1.29 o
  -9  -1   8        1.01       -0.91      0.98 o
  -8  -1   8       51.32       54.07      1.84 o
  -7  -1   8      400.64      388.47      4.26 o
  -6  -1   8      327.86      327.23      3.75 o
  -5  -1   8       17.12       16.00      0.79 o
  -4  -1   8        6.47        6.78      0.89 o
  -3  -1   8       30.16       26.29      0.96 o
  -2  -1   8       14.85       16.21      0.72 o
  -1  -1   8      572.99      589.84      5.91 o
   0  -1   8      158.04      197.55      2.55 o
   1  -1   8     1406.13     1508.29     12.75 o
   2  -1   8      130.05      132.77      1.85 o
   3  -1   8      146.38      159.69      2.22 o
   4  -1   8      112.51      110.54      1.78 o
   5  -1   8      114.98      118.03      2.35 o
   6  -1   8        6.56        6.14      0.72 o
   7  -1   8        5.32        4.14      0.83 o
   8  -1   8        0.80       -0.73      1.06 o
   9  -1   8        6.86        7.23      1.41 o
  10  -1   8       22.08       29.35      1.90 o
  11  -1   8        0.16        0.50      1.46 o
 -13   0   8        0.99        1.55      1.32 o
 -12   0   8        0.05       -0.03      1.17 o
 -11   0   8        0.31       -1.13      1.13 o
 -10   0   8        7.68        9.78      1.25 o
  -9   0   8        0.01       -0.88      0.88 o
  -8   0   8       47.30       41.97      1.69 o
  -7   0   8      628.35      617.95      6.47 o
  -6   0   8      106.47       97.58      1.74 o
  -5   0   8       31.65       28.36      0.95 o
  -4   0   8        9.91        7.28      0.67 o
  -3   0   8       17.62       19.85      0.79 o
  -2   0   8       14.78       10.27      0.74 o
  -1   0   8       14.78       19.84      1.10 o
   0   0   8        1.33        3.53      0.44 o
   1   0   8       22.12       25.97      1.01 o
   2   0   8        0.72       -0.06      0.51 o
   3   0   8        0.97        2.59      0.60 o
   4   0   8        0.02       -0.55      0.55 o
   5   0   8       11.19       13.30      0.86 o
   6   0   8        0.64        1.15      0.71 o
   7   0   8        1.03       -0.04      0.76 o
   8   0   8        0.00        1.11      1.15 o
   9   0   8        9.48        9.74      1.61 o
  10   0   8       18.23       25.22      1.95 o
  11   0   8        0.17        0.89      1.32 o
 -13   1   8       12.46       12.43      1.49 o
 -12   1   8        2.58        0.05      1.15 o
 -11   1   8       30.66       34.61      1.76 o
 -10   1   8        0.06        1.00      0.96 o
  -9   1   8        9.91        7.39      1.10 o
  -8   1   8        1.12        1.33      0.87 o
  -7   1   8       53.09       41.89      1.34 o
  -6   1   8      279.06      285.27      3.37 o
  -5   1   8      502.05      525.18      5.69 o
  -4   1   8       35.04       34.24      1.07 o
  -3   1   8      906.62      931.95      9.36 o
  -2   1   8       13.53       20.40      0.93 o
  -1   1   8       21.26       11.91      0.94 o
   0   1   8       22.55       24.32      1.28 o
   1   1   8       14.54       15.88      0.83 o
   2   1   8        6.86        9.42      0.72 o
   3   1   8        0.15        0.95      0.67 o
   4   1   8       11.52       13.03      0.81 o
   5   1   8        3.45        4.08      0.76 o
   6   1   8       57.08       54.30      1.68 o
   7   1   8        0.61       -0.44      0.85 o
   8   1   8       50.80       55.16      2.04 o
   9   1   8        0.06       -1.28      1.28 o
  10   1   8        0.61       -1.50      1.50 o
  11   1   8        0.90       -0.04      1.67 o
 -13   2   8        3.19        2.72      1.29 o
 -12   2   8        3.89        3.48      1.20 o
 -11   2   8       38.09       36.37      1.98 o
 -10   2   8        0.35        1.03      1.06 o
  -9   2   8       94.85       91.37      2.26 o
  -8   2   8      230.01      215.88      3.52 o
  -7   2   8       24.21       18.70      0.92 o
  -6   2   8       20.91       25.06      0.96 o
  -5   2   8       20.11       23.81      0.93 o
  -4   2   8      136.55      136.62      2.17 o
  -3   2   8        5.14        4.74      0.70 o
  -2   2   8      221.84      242.42      2.99 o
  -1   2   8       30.80       22.19      1.04 o
   0   2   8      107.74      114.23      2.05 o
   1   2   8        0.05       -0.62      0.62 o
   2   2   8        4.53        3.89      0.67 o
   3   2   8       72.80       66.08      1.53 o
   4   2   8       27.25       23.82      1.09 o
   5   2   8        2.64        4.41      0.81 o
   6   2   8        2.03        0.61      0.93 o
   7   2   8        1.38       -0.71      1.06 o
   8   2   8        6.22        3.23      0.93 o
   9   2   8        2.31        2.60      1.62 o
  10   2   8        1.26        4.13      1.73 o
 -13   3   8       10.28       14.58      1.49 o
 -12   3   8        0.83       -1.13      1.13 o
 -11   3   8        2.46        4.47      1.18 o
 -10   3   8       95.63       91.68      2.46 o
  -9   3   8        5.04        1.75      0.96 o
  -8   3   8       30.03       26.43      1.33 o
  -7   3   8       93.71       88.62      1.72 o
  -6   3   8       77.77       73.00      1.49 o
  -5   3   8       92.56       93.15      1.66 o
  -4   3   8       27.52       20.68      0.81 o
  -3   3   8       43.60       43.02      0.99 o
  -2   3   8        8.12        7.17      0.66 o
  -1   3   8      952.19      940.16     10.17 o
   0   3   8       70.12       75.48      1.89 o
   1   3   8       20.52       22.68      1.19 o
   2   3   8      228.18      224.58      2.97 o
   3   3   8       12.31       10.21      0.92 o
   4   3   8        2.16        1.74      0.83 o
   5   3   8       33.47       37.59      1.50 o
   6   3   8       34.96       39.23      1.70 o
   7   3   8       10.21       10.83      1.30 o
   8   3   8        1.95        0.19      1.19 o
   9   3   8        0.19       -0.72      1.50 o
  10   3   8        0.57        2.39      2.90 o
 -13   4   8        2.87        3.41      1.30 o
 -12   4   8        4.48        1.93      1.19 o
 -11   4   8        8.78        9.47      1.24 o
 -10   4   8        2.83        1.95      1.02 o
  -9   4   8        4.45        3.83      0.96 o
  -8   4   8        7.24        6.40      1.25 o
  -7   4   8       57.01       52.37      1.45 o
  -6   4   8       96.02       95.49      1.77 o
  -5   4   8      392.46      366.11      3.98 o
  -4   4   8      111.08      115.10      1.88 o
  -3   4   8      105.94       95.28      1.80 o
  -2   4   8       67.36       72.29      1.45 o
  -1   4   8      150.27      132.16      1.96 o
   0   4   8      174.14      167.25      2.82 o
   1   4   8       15.35       19.44      1.12 o
   2   4   8       85.36       92.05      1.87 o
   3   4   8      433.86      451.46      5.35 o
   4   4   8      107.26      117.55      2.55 o
   5   4   8        0.32        0.97      1.08 o
   6   4   8       46.81       51.17      2.67 o
   7   4   8       30.95       35.72      1.84 o
   8   4   8        3.26        1.47      1.72 o
   9   4   8        3.35        2.38      4.14 o
 -13   5   8       24.34       27.90      1.86 o
 -12   5   8        0.66       -0.08      1.14 o
 -11   5   8        0.91        0.20      1.02 o
 -10   5   8        9.73       10.74      1.68 o
  -9   5   8        1.03       -0.05      0.91 o
  -8   5   8      324.60      313.61      3.83 o
  -7   5   8      205.23      195.18      2.86 o
  -6   5   8       12.12       13.69      0.93 o
  -5   5   8      809.90      783.97      8.28 o
  -4   5   8       82.09       71.42      1.69 o
  -3   5   8      188.00      196.76      2.85 o
  -2   5   8      205.49      198.21      3.21 o
  -1   5   8       37.99       33.44      1.01 o
   0   5   8       17.15       18.64      0.87 o
   1   5   8       44.38       38.11      1.52 o
   2   5   8        0.88        2.70      0.90 o
   3   5   8       26.74       24.98      1.39 o
   4   5   8      106.73       95.61      2.52 o
   5   5   8       38.19       42.34      2.17 o
   6   5   8        3.97        6.08      2.01 o
   7   5   8       33.71       37.71      2.89 o
   8   5   8        8.29       11.87      2.22 o
   9   5   8        2.52        2.91      3.02 o
 -13   6   8        1.28       -1.37      1.37 o
 -12   6   8        0.01        1.95      1.20 o
 -11   6   8        1.20        0.48      1.08 o
 -10   6   8        8.35        7.97      1.20 o
  -9   6   8       59.77       63.19      2.00 o
  -8   6   8       16.13       12.45      0.99 o
  -7   6   8      332.56      318.61      4.01 o
  -6   6   8      120.91      123.90      2.38 o
  -5   6   8      509.39      479.84      5.98 o
  -4   6   8       29.76       32.11      1.23 o
  -3   6   8      350.07      346.40      4.48 o
  -2   6   8      274.32      281.65      4.15 o
  -1   6   8      602.64      570.84      6.92 o
   0   6   8        1.94        4.05      1.11 o
   1   6   8       64.53       71.67      2.50 o
   2   6   8       38.80       32.80      2.32 o
   3   6   8        2.36        3.68      1.25 o
   4   6   8       42.66       45.56      2.21 o
   5   6   8        3.11        3.28      1.58 o
   6   6   8        0.96        3.17      1.63 o
   7   6   8        5.26        0.85      2.02 o
   8   6   8        1.26       -0.15      1.86 o
 -13   7   8        0.03       -1.02      1.29 o
 -12   7   8        4.73        3.57      1.28 o
 -11   7   8        0.19       -0.59      1.14 o
 -10   7   8       49.33       59.80      2.19 o
  -9   7   8       14.15       13.87      1.00 o
  -8   7   8       14.12       14.36      1.16 o
  -7   7   8        9.55        6.05      1.12 o
  -6   7   8      122.82      113.03      2.90 o
  -5   7   8      102.23      110.12      2.73 o
  -4   7   8       64.65       61.84      2.10 o
  -3   7   8       44.46       44.22      1.91 o
  -2   7   8       26.58       30.37      1.79 o
  -1   7   8      343.31      332.65      6.63 o
   0   7   8       22.34       23.87      1.95 o
   1   7   8       36.28       39.33      2.08 o
   2   7   8        0.89       -0.22      1.38 o
   3   7   8        1.36       -0.77      1.39 o
   4   7   8       90.87       94.51      3.20 o
   5   7   8        4.34        0.32      1.40 o
   6   7   8        0.03        1.00      1.99 o
   7   7   8        5.98        0.81      2.41 o
 -13   8   8        4.54        6.71      1.54 o
 -12   8   8        6.95        3.94      1.36 o
 -11   8   8        0.46        0.33      1.40 o
 -10   8   8       27.08       38.88      2.28 o
  -9   8   8        0.15        0.47      0.99 o
  -8   8   8       17.48       17.72      1.37 o
  -7   8   8       13.29       16.76      1.57 o
  -6   8   8       48.21       45.68      2.54 o
  -5   8   8      100.33       81.37      2.46 o
  -4   8   8        0.02       -0.33      1.21 o
  -3   8   8       62.07       68.68      2.77 o
  -2   8   8        0.98       -0.21      1.41 o
  -1   8   8       50.32       48.91      2.13 o
   0   8   8      111.52      101.79      3.64 o
   1   8   8      238.88      243.91      5.09 o
   2   8   8       75.52       85.51      3.05 o
   3   8   8        4.52        1.55      1.57 o
   4   8   8       61.26       67.58      3.59 o
   5   8   8        4.19        3.34      1.98 o
   6   8   8       11.54       14.32      4.08 o
 -12   9   8       15.75       16.42      1.99 o
 -11   9   8        0.02        0.06      1.97 o
 -10   9   8       27.35       35.50      2.11 o
  -9   9   8        3.05        2.45      1.19 o
  -8   9   8        2.37        1.65      1.56 o
  -7   9   8       14.81        9.58      1.77 o
  -6   9   8        3.26        2.96      2.38 o
  -5   9   8        4.15       -0.24      1.60 o
  -4   9   8       44.85       40.50      3.54 o
  -3   9   8       81.21       84.66      3.67 o
  -2   9   8        9.50        6.43      1.88 o
  -1   9   8       70.72       65.62      3.16 o
   0   9   8       10.51        9.02      2.37 o
   1   9   8        0.01        1.56      1.47 o
   2   9   8       15.84       22.17      3.43 o
   3   9   8        6.61        6.83      3.55 o
   4   9   8        5.51        6.29      2.72 o
   5   9   8        8.92        6.12      4.12 o
   6   9   8        9.89       12.12      4.32 o
 -12  10   8        0.01       -1.27      1.47 o
 -11  10   8        0.00        0.28      1.54 o
 -10  10   8        2.55        5.08      1.33 o
  -9  10   8       19.20       20.83      2.42 o
  -8  10   8        0.08        0.24      1.64 o
  -7  10   8       57.45       59.86      3.33 o
  -6  10   8        0.04       -1.44      1.44 o
  -5  10   8       10.17        7.86      2.28 o
  -4  10   8        1.40        1.51      1.55 o
  -3  10   8       26.68       31.99      2.75 o
  -2  10   8       12.02       11.49      1.66 o
  -1  10   8       11.30        9.14      3.88 o
   0  10   8      118.61      139.02      5.68 o
   1  10   8        8.79        9.21      2.50 o
   2  10   8        0.12        1.26      2.39 o
   3  10   8        0.80        2.52      2.62 o
   4  10   8        0.76       -0.50      2.58 o
   5  10   8        0.95        5.22      3.92 o
 -12  11   8        0.47       -0.72      2.38 o
 -11  11   8       16.81       28.63      3.23 o
 -10  11   8        3.09        5.09      1.93 o
  -9  11   8        0.06       -1.18      1.83 o
  -8  11   8        3.42        2.67      1.94 o
  -7  11   8        0.09        1.88      1.78 o
  -6  11   8       18.28       20.41      3.37 o
  -5  11   8        8.18        4.85      2.23 o
  -4  11   8        1.96        0.88      2.01 o
  -3  11   8        6.58        5.76      4.52 o
  -2  11   8        2.36        3.43      2.71 o
  -1  11   8        0.08       -0.01      3.53 o
   0  11   8       17.41       17.98      2.88 o
   1  11   8        0.16        4.30      2.62 o
   2  11   8       12.63       16.39      2.76 o
   3  11   8        8.16        7.19      3.03 o
 -11  12   8        1.89        2.12      1.57 o
 -10  12   8        0.36       -0.94      1.93 o
  -9  12   8       54.72       67.23      3.84 o
  -8  12   8        0.35       -1.67      2.07 o
  -7  12   8        0.51       -2.03      2.03 o
  -6  12   8        4.52        3.55      3.51 o
  -5  12   8        0.77       -0.55      2.10 o
  -4  12   8        0.08        1.94      2.41 o
  -3  12   8        1.56        3.10      2.94 o
  -2  12   8        7.71       20.05      3.83 o
  -1  12   8        2.16        5.16      3.23 o
   0  12   8        2.43        2.31      2.28 o
   1  12   8        7.16        9.05      2.54 o
   2  12   8        4.91       10.84      3.45 o
 -10  13   8        9.06       21.65      3.51 o
  -9  13   8       37.95       48.09      4.36 o
  -8  13   8       14.64       12.33      5.04 o
  -7  13   8        0.03       -1.44      2.30 o
  -6  13   8        9.11        7.70      2.76 o
  -5  13   8        0.12       -1.18      3.92 o
  -4  13   8       13.19       18.68      5.67 o
  -3  13   8        1.45        3.40      3.24 o
  -2  13   8        0.06       -1.33      2.80 o
  -1  13   8        0.01       -2.81      3.39 o
   0  13   8       24.58       36.51      4.80 o
   1  13   8        0.23       -1.41      3.04 o
  -9  14   8        0.04        0.89      2.68 o
  -8  14   8        0.28        0.06      3.22 o
  -7  14   8        7.05       16.15      5.10 o
  -6  14   8        4.23        2.49      4.32 o
  -5  14   8        6.30       11.26      5.18 o
  -4  14   8        3.23        3.10      4.77 o
  -3  14   8        7.44        5.29      3.63 o
  -2  14   8       27.11       42.24      5.20 o
  -1  14   8       33.62       40.61      4.17 o
  -5  15   8       12.66       18.81      6.32 o
   1 -17   9       21.90       31.25      4.97 o
   2 -17   9        1.21        3.24      4.87 o
   3 -17   9        0.16       -1.51      4.45 o
   4 -17   9       26.60       30.07      6.81 o
   5 -17   9        8.00        8.85      5.18 o
   6 -17   9        3.58        3.83      4.65 o
   7 -17   9        1.22       -2.86      2.96 o
  -1 -16   9        4.45        9.34      4.73 o
   0 -16   9       11.67       20.27      5.38 o
   1 -16   9        5.75        9.35      3.70 o
   2 -16   9       17.42       26.76      7.04 o
   3 -16   9        0.11       -1.21      2.89 o
   4 -16   9        5.01        5.43      4.57 o
   5 -16   9        0.03        1.67      4.41 o
   6 -16   9       12.88       20.19      5.38 o
   7 -16   9        0.16       -3.00      3.00 o
   8 -16   9       24.42       32.60      4.54 o
   9 -16   9        4.74        5.77      3.24 o
  -3 -15   9        2.65        2.49      4.73 o
  -2 -15   9        0.00       -1.35      3.96 o
  -1 -15   9        3.80        4.65      4.24 o
   0 -15   9       20.41       18.15      3.89 o
   1 -15   9       15.11       16.47      3.65 o
   2 -15   9        1.03       -1.60      4.94 o
   3 -15   9       13.03       16.59      3.58 o
   4 -15   9        5.43        3.63      4.45 o
   5 -15   9       22.35       21.25      5.18 o
   6 -15   9        1.05        2.73      4.00 o
   7 -15   9        2.16        3.42      3.02 o
   8 -15   9        0.18        1.72      2.92 o
   9 -15   9        4.02        4.82      5.67 o
  10 -15   9        0.02       -2.11      2.11 o
  -4 -14   9       21.73       27.45      5.63 o
  -3 -14   9        1.15        5.10      4.32 o
  -2 -14   9        2.31       -1.79      3.51 o
  -1 -14   9        2.70        1.22      3.47 o
   0 -14   9        3.02        1.32      3.45 o
   1 -14   9       21.98       25.64      6.36 o
   2 -14   9       65.86       67.26     17.32 o
   3 -14   9       17.89       15.83      3.44 o
   4 -14   9        7.96       11.83      3.23 o
   5 -14   9       49.33       46.38      6.32 o
   6 -14   9       21.77       26.19      5.38 o
   7 -14   9        0.22       -1.84      2.47 o
   8 -14   9       10.55       16.46      2.21 o
   9 -14   9        1.76        2.54      1.82 o
  10 -14   9        0.22        1.65      1.85 o
  11 -14   9        2.26       10.73      5.51 o
  -5 -13   9        0.93        0.33      3.59 o
  -4 -13   9       11.31       10.40      4.28 o
  -3 -13   9        2.12       -2.65      3.43 o
  -2 -13   9        0.77       -0.29      3.39 o
  -1 -13   9        6.09       10.89      2.93 o
   0 -13   9        2.30       -0.33      4.00 o
   1 -13   9       44.16       47.10      4.32 o
   2 -13   9       24.36       22.98      3.48 o
   3 -13   9      181.27      191.34      8.07 o
   4 -13   9       12.59        2.47      2.54 o
   5 -13   9       23.54       24.26      6.47 o
   6 -13   9        0.36        0.76      2.40 o
   7 -13   9        5.40        4.90      1.74 o
   8 -13   9        2.32        3.53      1.71 o
   9 -13   9        2.05        0.49      1.63 o
  10 -13   9        9.93       11.27      1.95 o
  11 -13   9        2.71        4.83      2.58 o
  -6 -12   9       13.37       22.97      4.73 o
  -5 -12   9        1.91       -2.08      3.47 o
  -4 -12   9       11.44       11.67      4.16 o
  -3 -12   9        0.53        0.78      3.43 o
  -2 -12   9       41.44       45.49      5.63 o
  -1 -12   9       10.89        6.45      2.73 o
   0 -12   9       14.02       17.28      3.14 o
   1 -12   9       52.12       55.72      4.69 o
   2 -12   9        4.89        4.63      2.56 o
   3 -12   9       14.02       11.26      2.19 o
   4 -12   9       50.13       55.41      3.50 o
   5 -12   9        9.70        6.33      1.86 o
   6 -12   9       24.28       22.61      2.24 o
   7 -12   9        3.95        2.27      1.60 o
   8 -12   9       15.64       18.72      2.11 o
   9 -12   9        0.15        1.06      1.60 o
  10 -12   9        4.43        4.00      1.83 o
  11 -12   9        0.01       -2.57      2.57 o
  -7 -11   9        6.38       12.08      3.96 o
  -6 -11   9        3.58        6.16      3.55 o
  -5 -11   9        0.14        3.51      3.47 o
  -4 -11   9        6.13        6.69      3.47 o
  -3 -11   9        1.13        4.49      3.26 o
  -2 -11   9        1.17        0.51      2.45 o
  -1 -11   9       50.50       54.27      4.25 o
   0 -11   9      111.02      108.22      5.73 o
   1 -11   9      269.23      264.93      9.23 o
   2 -11   9        8.28        2.76      3.59 o
   3 -11   9       14.30       12.55      2.83 o
   4 -11   9       93.77      100.18      3.44 o
   5 -11   9        5.87        4.04      1.49 o
   6 -11   9        0.00       -0.43      1.32 o
   7 -11   9        0.01        0.12      1.11 o
   8 -11   9        0.95        0.39      1.17 o
   9 -11   9       18.34       18.48      1.66 o
  10 -11   9       14.86       21.99      1.94 o
  11 -11   9        6.49        5.94      1.66 o
  12 -11   9        2.06        1.44      1.54 o
  -8 -10   9        0.02       -1.61      2.29 o
  -7 -10   9        0.95        2.31      2.49 o
  -6 -10   9        2.07       -2.51      2.51 o
  -5 -10   9        1.62        0.22      2.08 o
  -4 -10   9        7.53        1.73      2.20 o
  -3 -10   9        0.80        0.34      1.68 o
  -2 -10   9      140.25      157.46      6.86 o
  -1 -10   9        5.79        8.90      2.53 o
   0 -10   9        2.95        2.67      2.25 o
   1 -10   9       53.49       48.71      3.92 o
   2 -10   9       47.09       54.60      5.18 o
   3 -10   9        9.56        6.85      1.77 o
   4 -10   9        3.56        3.03      1.55 o
   5 -10   9        0.11       -0.55      0.97 o
   6 -10   9       33.44       36.76      1.80 o
   7 -10   9        0.15       -1.00      1.00 o
   8 -10   9        4.39        2.44      1.19 o
   9 -10   9        1.26        0.29      1.15 o
  10 -10   9        1.04        1.66      1.38 o
  11 -10   9        5.36        4.24      1.57 o
  12 -10   9        0.12       -1.31      1.50 o
  -8  -9   9       13.67       14.04      5.00 o
  -7  -9   9        2.06        3.33      2.33 o
  -6  -9   9        1.14        1.68      2.13 o
  -5  -9   9       30.36       27.31      3.10 o
  -4  -9   9       22.33       18.20      2.61 o
  -3  -9   9        7.17        6.26      1.67 o
  -2  -9   9        0.04       -0.73      1.60 o
  -1  -9   9      153.37      153.18      5.17 o
   0  -9   9       12.89       18.01      2.22 o
   1  -9   9       50.66       44.78      3.64 o
   2  -9   9        2.92        5.71      1.58 o
   3  -9   9       20.72       20.41      1.50 o
   4  -9   9       30.55       27.84      1.53 o
   5  -9   9       25.54       23.18      1.36 o
   6  -9   9        0.11       -0.88      0.88 o
   7  -9   9        1.32        0.72      0.96 o
   8  -9   9       11.15       10.23      1.49 o
   9  -9   9       40.58       44.16      1.61 o
  10  -9   9        5.02        4.99      1.36 o
  11  -9   9        1.33       -1.25      1.25 o
  12  -9   9        0.06        0.48      1.97 o
  -9  -8   9        0.41        3.55      4.12 o
  -8  -8   9        7.33        9.24      2.38 o
  -7  -8   9        6.75       10.92      4.00 o
  -6  -8   9       61.32       67.71      3.41 o
  -5  -8   9        7.01        7.64      1.39 o
  -4  -8   9      102.84       95.86      3.09 o
  -3  -8   9      181.38      179.95      3.71 o
  -2  -8   9       33.65       28.37      2.21 o
  -1  -8   9        0.30        1.74      0.89 o
   0  -8   9       16.80       13.36      1.40 o
   1  -8   9      351.15      387.42      8.20 o
   2  -8   9       13.63       16.39      1.55 o
   3  -8   9        0.16        0.80      0.79 o
   4  -8   9       12.72       13.76      1.11 o
   5  -8   9       75.81       72.68      1.93 o
   6  -8   9       74.34       75.07      2.25 o
   7  -8   9       55.99       54.10      1.88 o
   8  -8   9        3.00        3.00      0.91 o
   9  -8   9        0.27       -0.90      0.90 o
  10  -8   9        1.45        1.43      1.42 o
  11  -8   9        1.12       -0.25      1.23 o
  12  -8   9        0.15       -0.44      1.29 o
 -10  -7   9        0.07        2.41      4.08 o
  -9  -7   9       17.48       17.01      3.79 o
  -8  -7   9        1.98        1.22      1.54 o
  -7  -7   9        1.96        0.21      1.29 o
  -6  -7   9       17.65       22.00      1.67 o
  -5  -7   9       30.33       37.31      1.97 o
  -4  -7   9       62.43       67.21      2.41 o
  -3  -7   9        0.00       -0.84      0.84 o
  -2  -7   9        9.94       10.02      1.27 o
  -1  -7   9      553.52      559.43      8.52 o
   0  -7   9      286.03      289.98      5.03 o
   1  -7   9      190.06      206.78      3.98 o
   2  -7   9       32.97       35.75      1.69 o
   3  -7   9      172.31      171.70      3.53 o
   4  -7   9        0.07        1.53      0.76 o
   5  -7   9       42.45       33.07      1.33 o
   6  -7   9       54.75       45.09      1.71 o
   7  -7   9        6.27        4.24      0.93 o
   8  -7   9       30.71       43.04      1.44 o
   9  -7   9       15.80       20.11      1.65 o
  10  -7   9        0.26       -1.11      1.11 o
  11  -7   9        0.08       -1.17      1.17 o
  12  -7   9        0.37        0.59      1.32 o
 -10  -6   9        0.15       -1.13      1.77 o
  -9  -6   9        3.52        1.31      1.71 o
  -8  -6   9        1.03        1.15      1.75 o
  -7  -6   9        0.00       -1.00      1.00 o
  -6  -6   9        1.21       -0.61      1.05 o
  -5  -6   9      495.89      509.71      6.98 o
  -4  -6   9        4.33        2.17      0.91 o
  -3  -6   9      125.13      133.76      2.53 o
  -2  -6   9      320.84      347.67      4.84 o
  -1  -6   9        4.31        0.57      0.81 o
   0  -6   9       27.53       33.19      1.42 o
   1  -6   9        1.10       -0.20      0.63 o
   2  -6   9       43.58       35.94      1.91 o
   3  -6   9      340.78      346.04      4.69 o
   4  -6   9        9.19       12.28      0.92 o
   5  -6   9      181.21      168.30      2.63 o
   6  -6   9       14.74       17.66      1.12 o
   7  -6   9      150.27      155.93      2.73 o
   8  -6   9       22.76       26.08      1.21 o
   9  -6   9        1.20        1.07      1.14 o
  10  -6   9        0.11       -1.22      1.22 o
  11  -6   9        0.86        0.08      1.56 o
  12  -6   9        1.46        0.37      1.27 o
 -11  -5   9        0.03       -1.59      1.59 o
 -10  -5   9        0.49       -1.37      1.37 o
  -9  -5   9        2.30        0.91      1.29 o
  -8  -5   9        0.36        0.01      0.89 o
  -7  -5   9        0.18       -0.46      0.99 o
  -6  -5   9       57.51       52.08      1.98 o
  -5  -5   9      135.90      141.31      2.78 o
  -4  -5   9       34.13       35.69      1.42 o
  -3  -5   9      403.87      431.40      5.19 o
  -2  -5   9      361.95      375.06      5.27 o
  -1  -5   9      354.01      386.71      6.00 o
   0  -5   9       26.66       27.56      1.37 o
   1  -5   9       23.17       20.93      1.26 o
   2  -5   9       35.55       32.87      1.36 o
   3  -5   9        0.49        0.07      0.68 o
   4  -5   9        9.41       11.25      0.89 o
   5  -5   9      272.20      271.93      3.51 o
   6  -5   9        0.92        3.67      0.91 o
   7  -5   9       50.40       45.10      1.60 o
   8  -5   9      171.38      173.68      2.83 o
   9  -5   9       14.68       11.52      1.46 o
  10  -5   9        5.49        4.32      1.22 o
  11  -5   9        0.79        0.89      1.22 o
  12  -5   9        0.16        1.16      1.30 o
 -11  -4   9        0.36       -0.77      1.40 o
 -10  -4   9        0.28        1.27      1.37 o
  -9  -4   9        6.42        7.81      1.46 o
  -8  -4   9        3.54        3.78      0.98 o
  -7  -4   9       81.91       82.08      2.10 o
  -6  -4   9      279.84      268.92      3.98 o
  -5  -4   9       15.70       15.92      1.03 o
  -4  -4   9        1.60        0.91      0.52 o
  -3  -4   9       62.15       64.74      1.62 o
  -2  -4   9      110.59      115.86      2.33 o
  -1  -4   9       70.81       83.90      2.29 o
   0  -4   9      147.19      149.76      2.37 o
   1  -4   9       48.20       38.58      1.98 o
   2  -4   9      221.32      192.60      3.09 o
   3  -4   9      204.95      232.72      3.21 o
   4  -4   9        0.02        1.19      0.65 o
   5  -4   9      134.48      135.25      2.32 o
   6  -4   9        9.28        6.60      0.92 o
   7  -4   9       88.97       87.14      2.03 o
   8  -4   9       66.79       54.14      1.62 o
   9  -4   9        8.10        5.15      1.20 o
  10  -4   9        6.37        5.72      1.29 o
  11  -4   9        6.39        6.50      1.38 o
  12  -4   9        0.44        1.32      1.40 o
 -12  -3   9        2.06        4.36      2.81 o
 -11  -3   9        3.37        5.33      1.90 o
 -10  -3   9       35.14       38.72      2.74 o
  -9  -3   9        1.64        0.92      1.35 o
  -8  -3   9        0.36        0.67      1.06 o
  -7  -3   9       60.78       57.61      1.79 o
  -6  -3   9       26.01       20.13      1.15 o
  -5  -3   9       31.01       28.32      1.14 o
  -4  -3   9      236.38      246.61      3.57 o
  -3  -3   9      265.95      252.57      3.38 o
  -2  -3   9        7.78        2.53      0.62 o
  -1  -3   9       65.76       76.39      1.97 o
   0  -3   9       23.70       28.07      1.20 o
   1  -3   9        1.03        3.99      0.81 o
   2  -3   9      234.10      254.70      3.37 o
   3  -3   9        0.05       -0.60      0.61 o
   4  -3   9       27.04       21.87      1.12 o
   5  -3   9       84.36       75.47      1.87 o
   6  -3   9      120.41      107.68      2.05 o
   7  -3   9      141.43      149.06      2.81 o
   8  -3   9        3.05        0.33      0.79 o
   9  -3   9        0.69        1.77      1.14 o
  10  -3   9        2.86        5.08      1.27 o
  11  -3   9        0.82        1.58      1.38 o
 -12  -2   9        2.57        3.49      1.51 o
 -11  -2   9       11.48       12.79      1.63 o
 -10  -2   9       14.43       11.09      1.47 o
  -9  -2   9        1.30        1.13      1.17 o
  -8  -2   9        0.06       -0.96      1.01 o
  -7  -2   9      555.41      554.84      6.94 o
  -6  -2   9      168.39      164.51      2.63 o
  -5  -2   9      122.44      125.20      2.19 o
  -4  -2   9       25.60       24.66      1.03 o
  -3  -2   9        4.47        4.58      0.64 o
  -2  -2   9      298.22      257.43      3.19 o
  -1  -2   9       12.58       15.59      0.96 o
   0  -2   9      648.38      619.76      6.20 o
   1  -2   9     1486.32     1457.14     18.36 o
   2  -2   9      485.04      486.38      5.42 o
   3  -2   9       56.96       56.12      1.48 o
   4  -2   9      128.26      118.84      2.13 o
   5  -2   9       10.90        6.50      0.75 o
   6  -2   9        0.76       -0.85      0.85 o
   7  -2   9        0.01       -0.84      0.84 o
   8  -2   9        2.09        2.23      0.79 o
   9  -2   9        5.03        3.27      1.29 o
  10  -2   9        3.81        1.69      1.33 o
  11  -2   9        6.62        7.20      1.55 o
 -12  -1   9        1.80       -0.49      1.83 o
 -11  -1   9        4.42        6.15      1.40 o
 -10  -1   9        7.23        9.25      1.34 o
  -9  -1   9        3.40        3.01      1.15 o
  -8  -1   9       52.65       56.87      2.07 o
  -7  -1   9       74.32       61.12      1.63 o
  -6  -1   9       66.86       66.74      1.57 o
  -5  -1   9       84.49       83.66      1.69 o
  -4  -1   9      160.89      153.10      2.41 o
  -3  -1   9      572.93      628.32      6.34 o
  -2  -1   9      103.43      107.22      1.80 o
  -1  -1   9      444.28      433.53      6.01 o
   0  -1   9      712.07      693.47      9.19 o
   1  -1   9       17.05       13.45      1.15 o
   2  -1   9       83.63       83.58      1.56 o
   3  -1   9        2.33        6.36      0.65 o
   4  -1   9        0.16       -0.40      0.40 o
   5  -1   9        0.00       -0.58      0.58 o
   6  -1   9        2.04        0.04      0.70 o
   7  -1   9       31.25       37.19      1.49 o
   8  -1   9       19.07       21.91      1.15 o
   9  -1   9        1.39        1.34      1.29 o
  10  -1   9        9.44       13.53      1.66 o
  11  -1   9        1.86       -0.11      1.86 o
 -12   0   9       10.02        9.91      1.50 o
 -11   0   9        2.66        3.41      1.27 o
 -10   0   9        0.11        1.41      1.12 o
  -9   0   9       24.10       21.99      1.88 o
  -8   0   9        0.20       -0.86      0.86 o
  -7   0   9        4.52        5.08      0.77 o
  -6   0   9      104.26      110.71      2.09 o
  -5   0   9       11.69       11.79      0.85 o
  -4   0   9        0.17       -0.48      0.48 o
  -3   0   9      112.57      110.80      2.18 o
  -2   0   9      406.56      393.31      4.70 o
  -1   0   9        3.24        3.59      0.55 o
   0   0   9       81.43       80.61      1.69 o
   1   0   9      490.49      476.08      5.73 o
   2   0   9        0.07       -0.20      0.58 o
   3   0   9       12.90       10.93      0.83 o
   4   0   9        0.04       -0.50      0.50 o
   5   0   9       38.85       40.77      1.78 o
   6   0   9        0.14        0.90      0.86 o
   7   0   9        7.60        9.17      1.30 o
   8   0   9        3.24        1.04      0.86 o
   9   0   9       47.89       57.89      3.17 o
  10   0   9        7.23        4.75      1.74 o
  11   0   9        1.76        0.61      1.67 o
 -13   1   9        0.48       -1.29      1.29 o
 -12   1   9       18.01       22.83      1.72 o
 -11   1   9        0.21       -1.22      1.22 o
 -10   1   9        6.76        8.15      1.24 o
  -9   1   9        0.84        1.39      1.07 o
  -8   1   9        2.48        1.15      1.03 o
  -7   1   9        5.66        4.12      0.76 o
  -6   1   9       28.41       27.41      1.04 o
  -5   1   9        6.38        4.94      0.68 o
  -4   1   9       89.97      102.06      2.13 o
  -3   1   9      394.20      410.12      4.89 o
  -2   1   9       10.55        9.17      0.81 o
  -1   1   9       16.69       26.05      1.16 o
   0   1   9      306.05      324.65      4.07 o
   1   1   9      167.55      160.32      2.86 o
   2   1   9      148.44      142.57      2.32 o
   3   1   9      270.75      278.21      3.66 o
   4   1   9      114.87      126.66      2.29 o
   5   1   9       21.22       22.08      1.28 o
   6   1   9       26.98       27.86      1.48 o
   7   1   9       36.56       43.04      2.04 o
   8   1   9       37.90       38.87      1.70 o
   9   1   9        0.44       -1.03      1.51 o
  10   1   9        4.44        3.48      1.73 o
 -13   2   9        0.34       -0.64      1.28 o
 -12   2   9        6.11        8.86      1.75 o
 -11   2   9        0.73        0.08      1.15 o
 -10   2   9        3.31        1.63      1.10 o
  -9   2   9       99.15       88.74      2.34 o
  -8   2   9       22.64       25.46      1.08 o
  -7   2   9        5.40        4.70      0.80 o
  -6   2   9        3.91        2.97      0.68 o
  -5   2   9       22.92       24.57      0.99 o
  -4   2   9      154.99      150.48      2.51 o
  -3   2   9        0.01       -0.57      0.57 o
  -2   2   9       53.72       50.35      1.52 o
  -1   2   9      555.84      575.88      6.81 o
   0   2   9      118.22      126.22      2.47 o
   1   2   9      310.46      298.17      4.27 o
   2   2   9        9.72        8.12      0.95 o
   3   2   9       58.12       67.82      1.77 o
   4   2   9       21.15       17.94      1.11 o
   5   2   9       86.14       93.29      2.24 o
   6   2   9      187.11      201.99      4.30 o
   7   2   9        0.09        0.80      1.23 o
   8   2   9        8.53       15.01      1.56 o
   9   2   9        0.72        1.52      1.63 o
  10   2   9        0.13       -2.63      2.63 o
 -13   3   9        6.76        7.56      1.92 o
 -12   3   9        2.25       -1.22      1.22 o
 -11   3   9        0.00       -0.39      1.21 o
 -10   3   9        5.19        1.84      1.27 o
  -9   3   9       16.14       16.51      1.31 o
  -8   3   9       91.25       94.21      1.92 o
  -7   3   9      117.40      109.08      2.13 o
  -6   3   9      458.86      447.69      4.97 o
  -5   3   9        0.93        2.19      0.67 o
  -4   3   9       68.51       63.69      1.45 o
  -3   3   9       14.94       18.02      1.03 o
  -2   3   9      441.35      470.84      6.47 o
  -1   3   9        9.08       11.90      1.00 o
   0   3   9      179.46      189.32      3.50 o
   1   3   9       37.02       26.93      1.37 o
   2   3   9        3.56        2.34      0.83 o
   3   3   9        0.77       -0.05      0.95 o
   4   3   9      520.51      533.72      6.91 o
   5   3   9        0.02        0.21      1.10 o
   6   3   9        0.46        0.42      1.22 o
   7   3   9        2.58        2.03      1.36 o
   8   3   9        0.97        2.10      1.73 o
   9   3   9        0.01        1.07      2.78 o
 -13   4   9        9.33       10.00      1.58 o
 -12   4   9        0.11       -0.76      1.32 o
 -11   4   9        6.11        6.65      1.29 o
 -10   4   9       38.85       39.62      1.87 o
  -9   4   9       28.56       25.81      1.39 o
  -8   4   9       19.19       19.05      1.05 o
  -7   4   9        1.21        0.17      0.75 o
  -6   4   9        2.31        2.85      0.77 o
  -5   4   9       10.00       10.84      0.86 o
  -4   4   9      184.76      195.94      2.60 o
  -3   4   9      193.43      181.63      2.70 o
  -2   4   9     1077.88     1112.35     11.93 o
  -1   4   9        0.01       -0.09      0.67 o
   0   4   9        4.11        2.42      0.70 o
   1   4   9      222.68      218.21      3.86 o
   2   4   9      359.20      353.39      5.53 o
   3   4   9       15.95       15.23      1.63 o
   4   4   9        7.40        6.83      1.31 o
   5   4   9       98.92      100.56      3.50 o
   6   4   9        1.67        1.65      1.80 o
   7   4   9        7.74        8.86      1.70 o
   8   4   9       16.42       18.05      2.41 o
   9   4   9        0.70       -0.75      2.98 o
 -13   5   9        2.96        2.94      1.46 o
 -12   5   9        5.49        3.48      1.34 o
 -11   5   9       15.31       13.37      1.62 o
 -10   5   9        8.66        7.45      1.23 o
  -9   5   9        4.98        4.25      1.19 o
  -8   5   9       96.96       92.79      1.98 o
  -7   5   9        7.90        7.77      0.96 o
  -6   5   9      657.77      637.76      6.37 o
  -5   5   9        8.38        9.50      1.07 o
  -4   5   9        0.27        1.88      0.58 o
  -3   5   9        1.28        0.34      0.76 o
  -2   5   9       86.88       81.38      1.67 o
  -1   5   9      805.14      750.95     10.48 o
   0   5   9        0.37        0.75      1.00 o
   1   5   9        0.21       -1.35      1.35 o
   2   5   9       10.46        8.36      1.80 o
   3   5   9       21.65       20.26      1.61 o
   4   5   9       31.35       30.34      2.23 o
   5   5   9        3.26        4.19      1.80 o
   6   5   9       13.31       12.59      2.29 o
   7   5   9        0.01       -0.44      1.90 o
   8   5   9        3.40        4.54      2.05 o
 -13   6   9       13.60       17.40      1.83 o
 -12   6   9        0.02       -1.27      1.29 o
 -11   6   9       37.94       43.02      2.05 o
 -10   6   9        4.95        5.45      1.20 o
  -9   6   9        0.60        1.11      0.81 o
  -8   6   9       73.50       66.04      2.05 o
  -7   6   9        0.51        0.26      0.87 o
  -6   6   9       72.92       86.18      2.08 o
  -5   6   9      111.06       98.76      2.47 o
  -4   6   9        3.21        3.62      0.93 o
  -3   6   9        0.04        1.21      0.91 o
  -2   6   9        6.61        3.21      0.90 o
  -1   6   9       51.22       52.03      2.64 o
   0   6   9      154.57      149.95      4.19 o
   1   6   9      130.02      123.12      3.78 o
   2   6   9      430.09      423.44      7.19 o
   3   6   9       67.07       62.89      2.56 o
   4   6   9       45.73       44.34      2.28 o
   5   6   9        1.30        4.34      1.98 o
   6   6   9       21.42       23.25      2.27 o
   7   6   9        0.19       -1.35      3.11 o
 -13   7   9        0.71        0.18      1.41 o
 -12   7   9        1.25        1.47      1.31 o
 -11   7   9        0.22       -0.39      1.18 o
 -10   7   9       45.12       52.04      2.16 o
  -9   7   9        8.69        9.36      1.15 o
  -8   7   9       58.55       60.42      2.06 o
  -7   7   9       14.50       13.72      1.56 o
  -6   7   9       36.31       27.54      1.64 o
  -5   7   9       93.49       88.18      2.38 o
  -4   7   9      105.23       95.09      2.92 o
  -3   7   9        0.06       -0.27      1.03 o
  -2   7   9      193.34      203.59      4.76 o
  -1   7   9       16.28       14.78      1.27 o
   0   7   9      156.63      137.27      4.08 o
   1   7   9      289.34      296.96      5.70 o
   2   7   9      158.65      143.94      3.89 o
   3   7   9        4.87        3.98      1.71 o
   4   7   9       61.63       63.69      4.33 o
   5   7   9       16.70       18.65      3.08 o
   6   7   9        0.28        0.81      1.98 o
   7   7   9        0.48       -0.81      2.98 o
 -12   8   9        5.90        6.59      1.52 o
 -11   8   9       12.52       17.52      1.80 o
 -10   8   9       20.30       29.75      2.04 o
  -9   8   9        2.68        2.42      1.18 o
  -8   8   9       31.52       30.03      1.80 o
  -7   8   9       74.45       69.79      2.45 o
  -6   8   9       58.84       53.86      4.53 o
  -5   8   9       42.89       36.22      2.22 o
  -4   8   9       17.71       10.53      1.48 o
  -3   8   9        0.00       -0.97      1.21 o
  -2   8   9       42.34       29.94      2.31 o
  -1   8   9       42.25       43.20      2.52 o
   0   8   9       46.77       37.35      2.97 o
   1   8   9        9.63        9.67      1.57 o
   2   8   9       29.41       31.55      3.33 o
   3   8   9        2.88        2.56      1.91 o
   4   8   9        1.47        1.74      2.25 o
   5   8   9        1.35        0.46      2.36 o
   6   8   9        5.99        9.59      3.92 o
 -12   9   9       14.77       13.30      2.19 o
 -11   9   9        2.85        3.26      1.58 o
 -10   9   9        0.28        2.79      1.19 o
  -9   9   9        4.31        4.40      1.47 o
  -8   9   9        0.75       -1.55      1.55 o
  -7   9   9       25.27       20.56      2.14 o
  -6   9   9        3.13        4.88      1.60 o
  -5   9   9       14.74       13.32      2.06 o
  -4   9   9       51.92       44.03      2.55 o
  -3   9   9        0.01       -0.24      1.58 o
  -2   9   9        9.99        8.20      2.81 o
  -1   9   9       13.22       20.01      2.72 o
   0   9   9        0.02       -1.07      1.91 o
   1   9   9       37.85       40.08      3.36 o
   2   9   9        9.11       13.76      5.59 o
   3   9   9       13.48       17.09      4.36 o
   4   9   9        6.17        5.48      4.14 o
   5   9   9        0.04        6.18      2.70 o
 -12  10   9       14.01       16.13      2.94 o
 -11  10   9       12.39       16.49      2.85 o
 -10  10   9        3.92        8.46      1.89 o
  -9  10   9        1.70        0.06      1.64 o
  -8  10   9        0.09       -1.08      1.51 o
  -7  10   9       49.51       56.57      3.28 o
  -6  10   9        3.49        4.51      3.45 o
  -5  10   9        1.58        0.39      1.91 o
  -4  10   9        5.70        0.89      1.59 o
  -3  10   9        0.29        3.52      1.97 o
  -2  10   9        9.90       11.99      2.55 o
  -1  10   9       35.96       38.08      3.40 o
   0  10   9        0.10        0.96      2.04 o
   1  10   9        0.31        0.93      2.58 o
   2  10   9        0.00       -1.11      2.22 o
   3  10   9        0.78        1.96      3.75 o
   4  10   9       11.29       13.69      3.33 o
 -11  11   9        4.11        2.06      2.61 o
 -10  11   9        1.76       -0.47      1.78 o
  -9  11   9        2.67        2.39      1.86 o
  -8  11   9       26.92       30.83      3.53 o
  -7  11   9       18.41       20.30      3.05 o
  -6  11   9        0.00       -0.09      2.25 o
  -5  11   9       19.41       24.35      5.26 o
  -4  11   9       20.93       32.49      6.94 o
  -3  11   9       13.54       17.74      3.33 o
  -2  11   9       23.09       34.12      3.42 o
  -1  11   9        2.60        0.58      2.76 o
   0  11   9        0.39        0.43      2.29 o
   1  11   9        4.56        4.52      2.91 o
   2  11   9        8.39       10.32      4.61 o
   3  11   9       11.32       15.33      3.57 o
 -10  12   9        3.58        1.91      2.03 o
  -9  12   9       15.53       14.38      4.08 o
  -8  12   9        6.17        7.48      4.81 o
  -7  12   9        0.05       -2.27      2.27 o
  -6  12   9        4.64        6.40      4.20 o
  -5  12   9        0.11        0.57      4.12 o
  -4  12   9        6.25        1.84      4.16 o
  -3  12   9        4.98       10.00      3.33 o
  -2  12   9       24.29       27.39      4.68 o
  -1  12   9        6.64        7.11      2.60 o
   0  12   9       10.31       18.08      4.45 o
   1  12   9       26.91       33.50      4.37 o
  -9  13   9       31.83       42.10      6.40 o
  -8  13   9       10.45       15.26      4.81 o
  -7  13   9        1.55       -3.35      3.35 o
  -6  13   9       22.49       17.42      5.38 o
  -5  13   9        1.83       -2.37      4.00 o
  -4  13   9        6.48        5.14      4.73 o
  -3  13   9       19.48       17.84      3.96 o
  -2  13   9        8.97        5.68      2.74 o
  -1  13   9        1.48       -2.31      2.41 o
   0  13   9        2.47        5.70      3.42 o
  -7  14   9        5.17       -1.06      4.12 o
  -6  14   9        1.77        3.02      4.65 o
  -5  14   9        4.80        5.55      4.98 o
  -4  14   9        1.45        3.30      5.18 o
  -3  14   9        0.76        1.50      3.34 o
   2 -17  10        8.53       13.77      3.90 o
   3 -17  10       50.18       56.46      8.32 o
   4 -17  10        5.65       10.36      5.71 o
   5 -17  10        4.40       -0.37      4.41 o
   6 -17  10       14.94       26.23      6.36 o
   7 -17  10        2.57        4.27      3.50 o
  -1 -16  10       10.70       18.40      6.08 o
   0 -16  10        0.78        1.71      4.32 o
   1 -16  10        0.69        0.18      5.45 o
   2 -16  10        2.75        1.01      3.05 o
   3 -16  10       23.17       27.87      4.45 o
   4 -16  10       26.00       18.19      5.71 o
   5 -16  10        0.25        4.32      4.57 o
   6 -16  10        1.90        5.51      4.81 o
   7 -16  10        0.44        3.36      3.28 o
   8 -16  10        3.35        5.87      4.08 o
  -2 -15  10        0.15       -2.04      3.88 o
  -1 -15  10        1.04       -3.06      4.28 o
   0 -15  10        0.00       -1.45      2.80 o
   1 -15  10        0.19       -1.62      2.74 o
   2 -15  10       28.21       23.83      4.10 o
   3 -15  10        3.83        2.28      2.84 o
   4 -15  10        0.01        4.45      4.32 o
   5 -15  10        2.16        3.39      4.45 o
   6 -15  10        0.08        0.65      3.92 o
   7 -15  10        0.28       -1.56      3.22 o
   8 -15  10        7.03        9.06      3.29 o
   9 -15  10        0.29        0.43      2.61 o
  -4 -14  10        0.71        8.20      4.77 o
  -3 -14  10       16.18       20.19      5.18 o
  -2 -14  10        0.50        3.92      4.41 o
  -1 -14  10       14.14       12.56      4.77 o
   0 -14  10        0.54       -0.77      2.51 o
   1 -14  10        0.88        3.70      3.01 o
   2 -14  10       72.02       68.88      5.34 o
   3 -14  10        0.09       -1.51      2.67 o
   4 -14  10       25.60       21.91      5.47 o
   5 -14  10       27.63       26.23      5.51 o
   6 -14  10        0.32        0.95      2.90 o
   7 -14  10        0.66        0.15      2.05 o
   8 -14  10        4.11        7.17      2.34 o
   9 -14  10        0.21       -1.47      1.78 o
  10 -14  10        0.05       -1.47      1.79 o
  -5 -13  10        5.58        9.18      4.61 o
  -4 -13  10        8.32       12.12      4.65 o
  -3 -13  10       34.49       45.49      6.20 o
  -2 -13  10       16.93       23.38      5.26 o
  -1 -13  10        0.00       -0.45      2.51 o
   0 -13  10       35.85       43.48      4.35 o
   1 -13  10       35.59       39.47      7.44 o
   2 -13  10       11.04       11.81      3.05 o
   3 -13  10       92.98       91.34      5.72 o
   4 -13  10        0.00        0.28      1.78 o
   5 -13  10        2.11        2.76      2.35 o
   6 -13  10        0.02       -1.46      1.80 o
   7 -13  10        3.37        6.25      2.28 o
   8 -13  10        2.50        0.47      1.70 o
   9 -13  10        9.07        7.21      2.01 o
  10 -13  10        1.44        2.32      1.80 o
  11 -13  10        6.53        6.95      3.11 o
  -6 -12  10        9.22        9.71      4.24 o
  -5 -12  10        4.00       -0.49      3.43 o
  -4 -12  10        9.34        8.28      4.04 o
  -3 -12  10        1.42        2.08      3.39 o
  -2 -12  10        0.16        4.49      3.88 o
  -1 -12  10       12.19       11.62      3.02 o
   0 -12  10       36.99       39.97      4.15 o
   1 -12  10        3.52        6.80      2.58 o
   2 -12  10        0.02       -1.73      2.28 o
   3 -12  10        0.02       -1.63      2.97 o
   4 -12  10        0.11       -0.54      1.65 o
   5 -12  10       28.80       27.09      3.16 o
   6 -12  10        0.35       -1.44      1.44 o
   7 -12  10       26.70       28.38      2.42 o
   8 -12  10        1.00       -0.12      1.59 o
   9 -12  10        0.70        3.11      1.71 o
  10 -12  10        0.36        3.01      1.61 o
  11 -12  10        7.28       12.58      2.93 o
  -7 -11  10        0.71        1.26      3.67 o
  -6 -11  10       36.77       45.16      5.67 o
  -5 -11  10        0.26       -0.73      3.26 o
  -4 -11  10        6.88        5.67      3.63 o
  -3 -11  10        8.63       10.97      3.88 o
  -2 -11  10        2.66       -0.48      2.23 o
  -1 -11  10        9.09       12.62      2.98 o
   0 -11  10        2.61        3.53      2.58 o
   1 -11  10       79.10       78.98      5.67 o
   2 -11  10        8.26        3.25      3.04 o
   3 -11  10       51.01       43.45      3.94 o
   4 -11  10        4.50        5.02      1.89 o
   5 -11  10       58.70       59.93      3.31 o
   6 -11  10       13.93       12.57      1.87 o
   7 -11  10        1.64        1.73      1.53 o
   8 -11  10        4.26        2.94      1.65 o
   9 -11  10       34.97       44.52      2.66 o
  10 -11  10       10.53       11.78      1.66 o
  11 -11  10        0.02        0.18      2.29 o
  -8 -10  10        2.49        9.87      3.47 o
  -7 -10  10        1.39       -1.60      2.44 o
  -6 -10  10        0.02        1.22      2.40 o
  -5 -10  10        4.72        4.85      3.39 o
  -4 -10  10       32.14       35.57      4.94 o
  -3 -10  10       72.44       72.93      4.63 o
  -2 -10  10       32.98       28.96      3.41 o
  -1 -10  10        7.79        5.70      2.52 o
   0 -10  10        5.20        5.79      2.68 o
   1 -10  10       32.31       25.21      3.45 o
   2 -10  10      169.28      163.38      7.34 o
   3 -10  10        2.00        0.53      3.05 o
   4 -10  10        3.03        1.66      1.35 o
   5 -10  10       80.96       84.25      3.29 o
   6 -10  10       13.79       11.30      2.11 o
   7 -10  10       13.96       18.50      1.56 o
   8 -10  10        1.60        1.94      1.23 o
   9 -10  10       11.06       17.78      1.58 o
  10 -10  10        0.69        1.59      1.47 o
  11 -10  10        0.06       -0.80      1.47 o
  -8  -9  10        0.08        0.84      2.31 o
  -7  -9  10        0.08       -2.18      2.18 o
  -6  -9  10        0.00        1.37      2.18 o
  -5  -9  10        0.05        1.77      2.92 o
  -4  -9  10       36.51       42.59      3.96 o
  -3  -9  10       56.37       56.12      3.30 o
  -2  -9  10      106.67      127.07      5.03 o
  -1  -9  10       32.63       32.77      3.32 o
   0  -9  10      623.71      610.30     15.47 o
   1  -9  10       93.82       94.77      5.38 o
   2  -9  10       54.40       51.01      2.98 o
   3  -9  10       70.82       69.57      3.36 o
   4  -9  10       48.01       44.30      2.05 o
   5  -9  10        6.52        4.39      1.06 o
   6  -9  10       81.86       87.25      2.72 o
   7  -9  10       21.67       29.20      1.71 o
   8  -9  10        4.17        5.70      1.26 o
   9  -9  10        4.15        4.32      1.20 o
  10  -9  10        6.01        7.58      1.59 o
  11  -9  10        1.44       -1.19      2.68 o
  12  -9  10        1.09        7.22      1.66 o
  -9  -8  10       21.86       18.32      5.10 o
  -8  -8  10       15.64       16.95      2.69 o
  -7  -8  10       15.71       14.67      3.90 o
  -6  -8  10        8.08        7.01      2.35 o
  -5  -8  10       10.14       10.25      2.03 o
  -4  -8  10      236.27      228.01      6.24 o
  -3  -8  10      157.00      143.72      4.31 o
  -2  -8  10       78.81       74.62      3.54 o
  -1  -8  10      526.26      531.36     10.85 o
   0  -8  10        0.52        0.16      1.48 o
   1  -8  10       57.41       50.68      2.97 o
   2  -8  10      111.74      104.12      3.92 o
   3  -8  10      288.34      298.38      5.30 o
   4  -8  10      196.87      224.61      4.46 o
   5  -8  10       22.52       22.05      1.44 o
   6  -8  10       35.94       36.85      1.63 o
   7  -8  10        4.86        1.83      1.02 o
   8  -8  10        6.87        4.55      1.14 o
   9  -8  10        4.93        2.94      0.93 o
  10  -8  10        2.98        1.83      1.51 o
  11  -8  10        2.51        2.12      1.46 o
  12  -8  10        0.02       -1.42      1.42 o
  -9  -7  10        0.45        0.65      3.67 o
  -8  -7  10       22.88       28.44      2.42 o
  -7  -7  10        1.05        0.59      1.37 o
  -6  -7  10       19.19       20.46      1.71 o
  -5  -7  10      232.61      221.28      4.56 o
  -4  -7  10       71.74       68.32      2.38 o
  -3  -7  10       88.97       98.10      2.72 o
  -2  -7  10      477.01      467.50      7.47 o
  -1  -7  10      368.93      407.95      7.52 o
   0  -7  10      113.75      127.67      3.22 o
   1  -7  10        0.02       -0.18      0.74 o
   2  -7  10        7.70        9.77      1.41 o
   3  -7  10      189.36      194.34      3.39 o
   4  -7  10       29.01       32.99      1.47 o
   5  -7  10       25.12       24.37      1.31 o
   6  -7  10       26.49       22.99      1.38 o
   7  -7  10       13.77       15.62      1.32 o
   8  -7  10        0.35        0.32      1.04 o
   9  -7  10       11.45       12.43      1.17 o
  10  -7  10        2.78        3.27      1.30 o
  11  -7  10        1.58        3.23      1.40 o
  12  -7  10        0.64        0.13      1.49 o
 -10  -6  10        1.49        0.04      2.32 o
  -9  -6  10        0.29       -1.16      2.11 o
  -8  -6  10        1.65       -1.21      1.21 o
  -7  -6  10       12.66       11.88      1.43 o
  -6  -6  10        2.71        3.06      1.22 o
  -5  -6  10        6.02        7.94      1.37 o
  -4  -6  10       16.69       15.64      1.27 o
  -3  -6  10       50.23       48.44      2.60 o
  -2  -6  10       91.64       91.41      2.86 o
  -1  -6  10        4.25        0.50      0.63 o
   0  -6  10       47.43       45.93      1.93 o
   1  -6  10       34.58       28.94      1.55 o
   2  -6  10        5.69        4.81      1.11 o
   3  -6  10       17.72       18.29      1.19 o
   4  -6  10        5.36        4.74      0.88 o
   5  -6  10       46.36       50.96      1.66 o
   6  -6  10       14.25        9.46      1.13 o
   7  -6  10      118.37      121.24      2.73 o
   8  -6  10       92.38       93.87      2.21 o
   9  -6  10        0.61       -1.12      1.12 o
  10  -6  10        0.01       -1.13      1.13 o
  11  -6  10        1.59        1.95      1.37 o
  12  -6  10        0.66       -0.01      1.37 o
 -10  -5  10        0.06       -1.75      1.75 o
  -9  -5  10        0.84        2.72      1.58 o
  -8  -5  10        8.23        7.34      1.15 o
  -7  -5  10      102.31      123.15      2.96 o
  -6  -5  10       38.94       44.70      1.86 o
  -5  -5  10      172.29      152.28      3.21 o
  -4  -5  10      143.18      161.86      3.02 o
  -3  -5  10       84.17       85.40      2.14 o
  -2  -5  10        1.53       -0.42      0.78 o
  -1  -5  10      267.08      282.84      5.61 o
   0  -5  10       23.20       23.42      1.14 o
   1  -5  10       14.20       17.13      1.14 o
   2  -5  10        8.80        9.27      1.03 o
   3  -5  10      199.43      206.37      3.12 o
   4  -5  10       26.49       27.44      1.21 o
   5  -5  10      385.29      419.07      5.47 o
   6  -5  10      156.51      161.60      3.09 o
   7  -5  10       76.60       73.88      2.20 o
   8  -5  10        3.78        0.19      0.95 o
   9  -5  10       10.40       14.10      1.49 o
  10  -5  10        7.64        7.53      1.38 o
  11  -5  10        0.40        0.06      1.27 o
 -11  -4  10        3.34        5.43      1.96 o
 -10  -4  10        4.03        1.53      1.98 o
  -9  -4  10       14.33       12.40      1.60 o
  -8  -4  10       10.52        8.14      0.99 o
  -7  -4  10      259.45      261.73      4.37 o
  -6  -4  10      187.81      190.74      3.59 o
  -5  -4  10      665.75      672.23      7.45 o
  -4  -4  10      265.41      259.51      4.87 o
  -3  -4  10        0.85        1.60      0.80 o
  -2  -4  10       77.58       72.39      2.20 o
  -1  -4  10        3.53        1.45      0.71 o
   0  -4  10      285.23      307.40      3.94 o
   1  -4  10      128.42      125.43      5.30 o
   2  -4  10     1056.24     1106.04     12.77 o
   3  -4  10       47.25       54.75      1.59 o
   4  -4  10        1.10        0.67      0.76 o
   5  -4  10      152.49      147.16      2.52 o
   6  -4  10       86.30       74.73      2.01 o
   7  -4  10       24.28       19.47      1.64 o
   8  -4  10       22.03       22.90      1.26 o
   9  -4  10        3.50        1.99      1.21 o
  10  -4  10        3.30        2.93      1.26 o
  11  -4  10        0.00        0.40      1.30 o
 -11  -3  10       35.21       40.19      2.35 o
 -10  -3  10        8.67        6.32      1.63 o
  -9  -3  10       12.88       10.17      1.40 o
  -8  -3  10       19.67       20.22      1.14 o
  -7  -3  10       20.07       17.99      1.24 o
  -6  -3  10       21.03       18.13      1.23 o
  -5  -3  10       30.02       25.01      1.21 o
  -4  -3  10       75.21       81.74      2.00 o
  -3  -3  10       35.50       29.29      1.17 o
  -2  -3  10       14.03       12.89      0.89 o
  -1  -3  10       22.72       31.27      1.42 o
   0  -3  10      285.56      313.53      3.96 o
   1  -3  10       32.81       31.83      1.57 o
   2  -3  10        4.16       -0.76      0.76 o
   3  -3  10      243.36      238.06      3.34 o
   4  -3  10      268.79      255.00      3.53 o
   5  -3  10        0.41       -0.71      0.71 o
   6  -3  10        5.61        2.00      0.88 o
   7  -3  10        0.13       -1.27      1.27 o
   8  -3  10        5.47        1.44      0.88 o
   9  -3  10        9.44       10.65      1.40 o
  10  -3  10        2.83        8.16      1.50 o
  11  -3  10        0.13        0.23      1.62 o
 -12  -2  10        0.03       -0.14      1.48 o
 -11  -2  10        0.67        0.55      1.42 o
 -10  -2  10        0.09       -1.34      1.34 o
  -9  -2  10        4.80        4.17      1.32 o
  -8  -2  10       18.53       16.32      1.05 o
  -7  -2  10       19.29       21.65      1.27 o
  -6  -2  10      358.10      343.00      4.41 o
  -5  -2  10      244.99      245.21      3.29 o
  -4  -2  10      268.67      270.99      3.74 o
  -3  -2  10      230.88      213.21      2.94 o
  -2  -2  10       72.12       85.81      1.99 o
  -1  -2  10        8.83        7.97      1.06 o
   0  -2  10        4.69        2.16      0.64 o
   1  -2  10      599.54      610.04      7.20 o
   2  -2  10      568.57      561.62      6.72 o
   3  -2  10      391.24      351.84      4.37 o
   4  -2  10        0.17       -0.64      0.64 o
   5  -2  10       75.85       70.58      1.65 o
   6  -2  10       22.32       26.79      1.27 o
   7  -2  10        1.22       -0.95      0.95 o
   8  -2  10       13.12       15.94      1.43 o
   9  -2  10        2.11        3.34      1.35 o
  10  -2  10        7.40        6.59      1.75 o
  11  -2  10        6.10        9.04      2.87 o
 -12  -1  10        5.55        5.87      1.57 o
 -11  -1  10        0.17        0.91      1.32 o
 -10  -1  10        9.39       12.98      1.57 o
  -9  -1  10        0.29       -0.10      1.11 o
  -8  -1  10        2.10        0.57      0.77 o
  -7  -1  10       36.74       37.60      1.47 o
  -6  -1  10       65.63       59.15      2.07 o
  -5  -1  10       69.78       68.65      1.64 o
  -4  -1  10      479.20      476.56      5.21 o
  -3  -1  10       15.28       14.25      0.81 o
  -2  -1  10      120.93      126.55      2.06 o
  -1  -1  10      296.19      315.33      7.13 o
   0  -1  10      101.64      102.83      2.09 o
   1  -1  10        2.22        1.69      0.55 o
   2  -1  10       30.51       29.17      0.98 o
   3  -1  10       77.91       70.16      1.58 o
   4  -1  10      288.01      256.01      3.51 o
   5  -1  10        7.31        8.06      0.93 o
   6  -1  10        4.30        2.63      0.95 o
   7  -1  10        2.36        1.23      1.07 o
   8  -1  10        4.72        1.88      1.04 o
   9  -1  10        7.75        6.61      1.67 o
  10  -1  10        0.95       -2.30      2.30 o
 -12   0  10        0.59        2.92      1.44 o
 -11   0  10        1.28        0.88      1.31 o
 -10   0  10        7.40       10.65      1.66 o
  -9   0  10       57.21       57.78      2.25 o
  -8   0  10        3.61        5.37      0.87 o
  -7   0  10      122.59      105.16      2.27 o
  -6   0  10        8.06        7.94      0.95 o
  -5   0  10        1.62       -0.66      0.66 o
  -4   0  10       17.05       20.46      1.36 o
  -3   0  10      209.24      203.22      3.08 o
  -2   0  10       66.37       58.28      1.70 o
  -1   0  10        0.69        0.68      0.56 o
   0   0  10      174.41      178.05      3.26 o
   1   0  10      343.93      309.32      4.54 o
   2   0  10      573.64      556.25      5.95 o
   3   0  10       92.11      105.82      2.08 o
   4   0  10        8.04        9.52      1.01 o
   5   0  10       26.51       24.86      1.36 o
   6   0  10       11.21        8.89      1.13 o
   7   0  10        3.48        3.99      1.27 o
   8   0  10        0.07        1.56      1.21 o
   9   0  10       13.21       17.16      2.11 o
  10   0  10        4.34        4.60      2.48 o
 -12   1  10        4.38        6.89      1.52 o
 -11   1  10       60.02       66.56      3.36 o
 -10   1  10       22.85       27.50      1.71 o
  -9   1  10        1.58        3.32      1.43 o
  -8   1  10       25.44       24.28      1.14 o
  -7   1  10        5.60        3.16      0.89 o
  -6   1  10        9.86        9.75      0.98 o
  -5   1  10       30.77       29.77      1.23 o
  -4   1  10       36.15       34.30      1.48 o
  -3   1  10        2.53       -0.14      0.69 o
  -2   1  10       77.38       81.82      2.02 o
  -1   1  10        0.29       -0.57      0.57 o
   0   1  10      206.30      230.74      3.97 o
   1   1  10        4.07        2.72      0.80 o
   2   1  10      132.13      121.91      2.24 o
   3   1  10       22.10       23.05      1.21 o
   4   1  10        6.03        4.46      0.90 o
   5   1  10        0.00        0.95      1.02 o
   6   1  10       45.79       46.73      1.99 o
   7   1  10        0.92        0.96      1.22 o
   8   1  10        0.73       -1.18      1.18 o
   9   1  10        0.34        1.98      2.05 o
  10   1  10        0.19       -2.72      2.90 o
 -12   2  10       25.58       32.17      2.06 o
 -11   2  10       16.96       15.25      1.70 o
 -10   2  10       51.77       46.38      2.06 o
  -9   2  10       60.94       60.91      2.13 o
  -8   2  10       47.19       49.34      1.56 o
  -7   2  10       17.95       21.28      1.15 o
  -6   2  10       22.82       27.43      1.18 o
  -5   2  10       75.53       74.71      2.20 o
  -4   2  10        4.84        2.97      0.79 o
  -3   2  10      337.08      324.22      4.54 o
  -2   2  10       16.56       13.83      1.03 o
  -1   2  10        3.71        2.29      0.68 o
   0   2  10        6.25        5.58      1.04 o
   1   2  10      117.67      108.50      3.00 o
   2   2  10       41.37       42.53      1.80 o
   3   2  10       82.29       79.08      2.46 o
   4   2  10      109.39      110.02      2.52 o
   5   2  10        7.42        9.80      1.46 o
   6   2  10        4.72        5.77      1.40 o
   7   2  10       30.64       29.87      2.20 o
   8   2  10        0.85       -1.55      1.55 o
   9   2  10       10.34       13.01      3.35 o
 -12   3  10        3.23        5.15      1.51 o
 -11   3  10        1.86        0.89      1.20 o
 -10   3  10       16.97       21.20      1.65 o
  -9   3  10        6.22        4.03      1.30 o
  -8   3  10       75.47       71.86      1.87 o
  -7   3  10      130.96      125.30      2.50 o
  -6   3  10      416.00      392.93      6.03 o
  -5   3  10      166.05      161.19      2.76 o
  -4   3  10        2.46        2.30      0.88 o
  -3   3  10      180.18      184.50      3.36 o
  -2   3  10       75.95       74.27      2.55 o
  -1   3  10        5.91        4.67      1.22 o
   0   3  10       18.63       19.31      1.60 o
   1   3  10      224.26      232.44      4.65 o
   2   3  10        0.00       -1.10      1.10 o
   3   3  10      175.27      182.58      3.50 o
   4   3  10       19.43       29.02      2.17 o
   5   3  10        0.96       -0.22      1.42 o
   6   3  10        0.04        0.80      2.04 o
   7   3  10        5.90        6.31      2.03 o
   8   3  10        1.78        1.38      1.92 o
   9   3  10        0.24       -2.16      2.78 o
 -13   4  10       10.67       12.22      2.05 o
 -12   4  10       14.91       14.60      1.97 o
 -11   4  10        4.28        2.65      1.27 o
 -10   4  10       55.99       50.43      2.16 o
  -9   4  10        0.74       -0.37      0.89 o
  -8   4  10       11.76       10.54      1.12 o
  -7   4  10        0.82        1.59      0.92 o
  -6   4  10       61.64       47.84      1.55 o
  -5   4  10        2.94        1.98      0.70 o
  -4   4  10        6.96        4.88      0.86 o
  -3   4  10       92.17       95.48      2.60 o
  -2   4  10        1.17        1.13      1.02 o
  -1   4  10       39.74       44.86      2.44 o
   0   4  10      129.17      142.56      4.22 o
   1   4  10       31.01       24.93      2.65 o
   2   4  10       24.98       22.62      2.10 o
   3   4  10       72.15       60.34      2.57 o
   4   4  10        1.27       -1.36      1.39 o
   5   4  10       52.66       59.96      2.89 o
   6   4  10        0.51        0.04      1.87 o
   7   4  10        2.53        4.76      2.40 o
   8   4  10        3.47        6.21      3.77 o
 -12   5  10        0.01       -1.39      1.39 o
 -11   5  10        0.05       -1.21      1.21 o
 -10   5  10        1.71       -0.24      1.26 o
  -9   5  10        0.00       -0.33      0.80 o
  -8   5  10      129.43      130.59      3.03 o
  -7   5  10      121.42      115.69      2.64 o
  -6   5  10      108.16      132.43      3.03 o
  -5   5  10       14.65       12.54      0.95 o
  -4   5  10      130.59      125.34      2.64 o
  -3   5  10        2.19        1.35      0.86 o
  -2   5  10        3.48        1.97      1.46 o
  -1   5  10        9.25        0.48      2.84 o
   0   5  10      465.54      454.78      8.16 o
   1   5  10       84.30       78.33      3.76 o
   2   5  10        0.58        4.76      1.94 o
   3   5  10       20.14       20.43      2.08 o
   4   5  10        0.02       -1.65      1.89 o
   5   5  10       15.68       15.73      2.37 o
   6   5  10        0.32        4.75      2.06 o
   7   5  10        0.97        0.58      1.70 o
   8   5  10        0.47       -2.35      2.35 o
 -12   6  10        5.25        5.41      1.68 o
 -11   6  10        0.79        0.20      1.31 o
 -10   6  10        0.22        1.33      1.14 o
  -9   6  10        0.57       -0.57      0.97 o
  -8   6  10        0.75        1.40      1.12 o
  -7   6  10       74.97       73.75      2.41 o
  -6   6  10        9.57        5.32      1.45 o
  -5   6  10        3.69        6.83      0.90 o
  -4   6  10       41.71       41.28      1.95 o
  -3   6  10        1.06       -0.35      0.74 o
  -2   6  10        3.63        2.07      1.01 o
  -1   6  10        4.24        1.38      1.38 o
   0   6  10        1.87        0.95      1.30 o
   1   6  10       55.67       57.50      2.73 o
   2   6  10       87.85       94.54      4.12 o
   3   6  10       15.64       15.79      2.30 o
   4   6  10       12.16       16.12      2.52 o
   5   6  10       51.24       48.23      4.01 o
   6   6  10        0.70       -1.82      1.82 o
   7   6  10        2.05       -1.74      2.46 o
 -12   7  10        0.17       -1.52      1.52 o
 -11   7  10        5.10        7.60      1.60 o
 -10   7  10        7.90        7.66      1.54 o
  -9   7  10        3.31        1.35      1.32 o
  -8   7  10      129.91      135.86      3.80 o
  -7   7  10       88.73       76.38      3.30 o
  -6   7  10       69.59       62.22      2.84 o
  -5   7  10        0.40       -0.87      1.16 o
  -4   7  10       86.05       73.42      3.11 o
  -3   7  10        5.14        3.87      1.26 o
  -2   7  10       57.78       49.66      3.35 o
  -1   7  10       27.17       25.90      2.80 o
   0   7  10       15.34       19.63      2.66 o
   1   7  10       45.27       46.51      4.59 o
   2   7  10       21.88       19.17      2.22 o
   3   7  10       12.37       12.18      4.86 o
   4   7  10        9.23        8.30      2.68 o
   5   7  10       10.50       10.54      5.06 o
   6   7  10        4.28        5.19      2.13 o
 -12   8  10       20.28       32.08      2.36 o
 -11   8  10        1.88        2.50      1.55 o
 -10   8  10        0.04        0.58      1.13 o
  -9   8  10        0.74        1.64      1.37 o
  -8   8  10        1.26        1.14      1.53 o
  -7   8  10        0.05        0.82      1.42 o
  -6   8  10        5.42        3.28      1.97 o
  -5   8  10       54.68       46.31      2.52 o
  -4   8  10       17.41       17.29      1.85 o
  -3   8  10        6.23        9.60      3.39 o
  -2   8  10       13.81       18.24      2.57 o
  -1   8  10       32.26       37.67      3.27 o
   0   8  10        2.05       -0.03      2.85 o
   1   8  10       44.75       42.78      2.80 o
   2   8  10        9.76        8.23      2.15 o
   3   8  10        0.01       -0.04      1.87 o
   4   8  10        0.98        2.69      3.67 o
   5   8  10        0.54       -0.34      4.22 o
 -12   9  10        0.11        1.32      2.45 o
 -11   9  10        0.61        1.11      2.23 o
 -10   9  10        4.56        3.67      1.70 o
  -9   9  10        0.98        3.06      1.83 o
  -8   9  10        0.60       -0.50      1.50 o
  -7   9  10        2.55        2.50      1.58 o
  -6   9  10       17.77       16.69      2.33 o
  -5   9  10       15.99       12.57      2.14 o
  -4   9  10       13.71       20.69      3.24 o
  -3   9  10        1.96        0.39      2.34 o
  -2   9  10        3.04        4.28      2.09 o
  -1   9  10        0.19       -0.47      1.88 o
   0   9  10        7.40        2.25      1.79 o
   1   9  10        4.40        7.42      3.03 o
   2   9  10        0.57       -2.36      2.36 o
   3   9  10        0.42       -3.22      3.22 o
   4   9  10        0.13        0.29      3.88 o
 -11  10  10        1.31        1.69      3.21 o
 -10  10  10       10.29       10.68      2.06 o
  -9  10  10        9.92       12.50      2.06 o
  -8  10  10        0.01       -1.46      1.63 o
  -7  10  10        0.23        5.68      2.05 o
  -6  10  10       25.44       19.56      3.65 o
  -5  10  10       13.29        7.42      3.04 o
  -4  10  10       47.63       46.08      3.57 o
  -3  10  10        1.85       -1.80      1.80 o
  -2  10  10        1.26        1.42      2.04 o
  -1  10  10        0.47        4.81      2.25 o
   0  10  10       16.13       23.26      3.15 o
   1  10  10        3.01        2.97      2.83 o
   2  10  10        8.20       10.68      4.30 o
   3  10  10        0.05       -2.12      3.75 o
 -10  11  10        0.73       -1.74      1.74 o
  -9  11  10        5.15        4.74      2.42 o
  -8  11  10        6.16       12.51      2.49 o
  -7  11  10       46.01       50.41      4.86 o
  -6  11  10       30.91       38.91      5.94 o
  -5  11  10       14.36       14.21      3.53 o
  -4  11  10       35.23       36.19      4.47 o
  -3  11  10        0.62       -2.46      2.70 o
  -2  11  10        7.07        9.36      2.68 o
  -1  11  10        7.83       14.42      2.93 o
   0  11  10        4.02        1.42      2.32 o
   1  11  10        3.09       -2.55      2.55 o
   2  11  10        0.03        3.83      4.49 o
 -10  12  10       13.27       13.42      4.32 o
  -9  12  10        0.86        1.84      3.43 o
  -8  12  10       15.32       18.35      3.86 o
  -7  12  10        0.93        2.75      3.08 o
  -6  12  10        0.00        0.98      2.87 o
  -5  12  10        0.08       -1.77      2.90 o
  -4  12  10       35.65       40.46      4.90 o
  -3  12  10        0.06        0.64      2.27 o
  -2  12  10        3.79        6.57      2.63 o
  -1  12  10        2.46        6.29      2.70 o
   0  12  10        6.98        4.03      5.10 o
  -8  13  10       12.83       17.05      5.14 o
  -7  13  10        0.06        5.63      4.36 o
  -6  13  10       18.92       26.07      6.16 o
  -5  13  10        0.01        1.53      3.30 o
  -4  13  10       16.29       23.35      4.47 o
  -3  13  10        3.89        3.10      4.28 o
  -2  13  10        6.17        5.65      3.05 o
   3 -17  11        0.34       -4.00      4.36 o
   4 -17  11        9.44        3.35      5.06 o
   5 -17  11        0.01        2.81      4.77 o
   0 -16  11        8.22       14.85      5.79 o
   1 -16  11        1.42        1.26      3.14 o
   2 -16  11        2.99        1.61      3.63 o
   3 -16  11        0.33        6.49      5.18 o
   4 -16  11        9.57        8.65      5.02 o
   5 -16  11        9.88       11.10      5.47 o
   6 -16  11        1.15       -3.83      3.83 o
   7 -16  11        2.71        1.73      3.37 o
   8 -16  11        2.88        5.79      3.56 o
  -2 -15  11        0.02       -2.61      4.08 o
  -1 -15  11       12.94       19.25      5.67 o
   0 -15  11       10.72       25.23      4.42 o
   1 -15  11        0.48        0.96      3.18 o
   2 -15  11        0.34       -2.40      3.14 o
   3 -15  11        0.19       -0.98      2.91 o
   4 -15  11        0.70       -3.88      3.88 o
   5 -15  11       10.35        4.65      4.81 o
   6 -15  11        2.95        3.71      3.11 o
   7 -15  11        3.49        9.58      5.47 o
   8 -15  11        1.47        1.20      2.95 o
   9 -15  11        1.56        3.74      4.18 o
  -3 -14  11        1.28       -1.43      3.96 o
  -2 -14  11        3.48       10.44      4.77 o
  -1 -14  11        4.09        4.12      4.12 o
   0 -14  11        1.59        4.53      4.20 o
   1 -14  11        1.41        0.13      2.55 o
   2 -14  11       34.29       29.56      8.63 o
   3 -14  11       22.95       24.32      3.80 o
   4 -14  11       10.08       14.36      5.14 o
   5 -14  11        0.01       -2.08      3.88 o
   6 -14  11        1.38        2.79      2.82 o
   7 -14  11        6.76        2.91      2.38 o
   8 -14  11        1.36       -0.54      2.11 o
   9 -14  11        1.75       -1.26      2.14 o
  10 -14  11        0.05        1.21      2.57 o
  -5 -13  11        0.18       -3.63      3.63 o
  -4 -13  11        2.07        0.49      3.88 o
  -3 -13  11        1.60        4.69      4.16 o
  -2 -13  11        0.47       -1.31      3.88 o
  -1 -13  11       25.75       33.74      4.30 o
   0 -13  11        1.05       -0.85      2.55 o
   1 -13  11        2.29        2.05      2.97 o
   2 -13  11       20.85       28.16      3.92 o
   3 -13  11       35.03       37.47      3.13 o
   4 -13  11        0.29       -2.09      2.09 o
   5 -13  11        0.01        0.00      3.61 o
   6 -13  11        1.74        2.77      2.13 o
   7 -13  11        7.12        9.96      2.46 o
   8 -13  11        0.19        0.19      1.95 o
   9 -13  11        0.01       -0.88      1.78 o
  10 -13  11        0.58       -1.74      1.74 o
  -6 -12  11        1.24       -3.55      3.55 o
  -5 -12  11        0.39       -1.67      3.55 o
  -4 -12  11        3.01        4.65      3.88 o
  -3 -12  11       39.67       54.30      6.36 o
  -2 -12  11        1.09        0.45      3.22 o
  -1 -12  11       46.44       51.86      4.63 o
   0 -12  11        8.75        8.92      3.11 o
   1 -12  11        0.81        2.09      2.56 o
   2 -12  11        2.50        4.49      2.67 o
   3 -12  11       21.52       14.83      3.39 o
   4 -12  11        0.64       -1.68      1.68 o
   5 -12  11        5.16        2.77      3.83 o
   6 -12  11        0.02       -0.54      2.17 o
   7 -12  11        0.07        0.74      1.62 o
   8 -12  11       22.53       25.74      2.45 o
   9 -12  11        1.18        3.27      1.80 o
  10 -12  11        2.07        4.51      2.02 o
  11 -12  11        7.74       10.97      5.02 o
  -6 -11  11        0.51       -3.30      3.30 o
  -5 -11  11       40.21       54.99      6.20 o
  -4 -11  11        3.92        3.63      3.71 o
  -3 -11  11        0.08        4.36      3.30 o
  -2 -11  11        1.12        1.30      2.39 o
  -1 -11  11       22.38       27.41      3.59 o
   0 -11  11       21.01       21.19      3.34 o
   1 -11  11       84.61       88.54     10.63 o
   2 -11  11       84.43       80.71      5.49 o
   3 -11  11        1.12       -2.11      2.11 o
   4 -11  11        1.01        1.37      1.80 o
   5 -11  11        5.01        3.23      2.35 o
   6 -11  11       11.66       12.18      1.91 o
   7 -11  11        7.44        5.70      1.79 o
   8 -11  11        0.39       -1.56      1.56 o
   9 -11  11       13.79       13.91      2.14 o
  10 -11  11        3.44        2.84      1.60 o
  11 -11  11        2.58        1.91      2.34 o
  -7 -10  11       43.22       70.33      6.65 o
  -6 -10  11       28.61       39.41      5.18 o
  -5 -10  11       17.83       12.40      3.88 o
  -4 -10  11       45.57       48.22      5.55 o
  -3 -10  11        1.42        1.07      2.34 o
  -2 -10  11       15.02       10.18      3.77 o
  -1 -10  11      116.93      118.20      6.13 o
   0 -10  11        8.98        6.97      2.59 o
   1 -10  11        2.68        3.09      2.44 o
   2 -10  11        2.77        2.35      3.30 o
   3 -10  11       54.32       48.44      3.98 o
   4 -10  11        5.34        9.45      2.01 o
   5 -10  11        0.22        0.01      1.45 o
   6 -10  11        0.30       -0.69      1.39 o
   7 -10  11        2.20        1.64      1.51 o
   8 -10  11        0.57       -0.40      1.53 o
   9 -10  11        0.10        1.56      1.64 o
  10 -10  11        0.12        2.56      2.25 o
  11 -10  11        0.70        3.32      2.32 o
  -8  -9  11       15.13       26.01      3.27 o
  -7  -9  11        0.98       -2.28      2.28 o
  -6  -9  11       11.18       15.53      2.90 o
  -5  -9  11        7.74       13.64      2.74 o
  -4  -9  11        1.74        0.89      2.32 o
  -3  -9  11        0.01       -2.15      2.15 o
  -2  -9  11       27.28       22.26      3.26 o
  -1  -9  11        3.69        2.69      2.31 o
   0  -9  11      199.49      206.45      7.91 o
   1  -9  11      415.62      431.62     12.33 o
   2  -9  11       20.57       18.66      3.09 o
   3  -9  11      229.40      219.44      9.02 o
   4  -9  11       55.99       52.32      7.15 o
   5  -9  11       33.72       37.53      2.38 o
   6  -9  11        4.19        2.67      1.50 o
   7  -9  11        2.99        4.70      1.24 o
   8  -9  11        0.70        0.68      1.22 o
   9  -9  11       12.09       15.08      1.97 o
  10  -9  11        0.84       -0.59      1.44 o
  11  -9  11        0.22       -1.63      1.63 o
  -9  -8  11        7.26        2.41      4.49 o
  -8  -8  11       12.94       15.34      2.77 o
  -7  -8  11        2.79       -1.13      4.49 o
  -6  -8  11        1.09        0.11      2.17 o
  -5  -8  11       26.07       23.37      2.51 o
  -4  -8  11       72.96       75.23      3.77 o
  -3  -8  11       15.21        9.93      1.75 o
  -2  -8  11       63.68       51.50      3.10 o
  -1  -8  11       44.71       44.83      3.92 o
   0  -8  11       30.40       29.06      3.37 o
   1  -8  11      202.22      215.20     11.81 o
   2  -8  11       34.64       30.70      2.53 o
   3  -8  11       65.73       57.28      3.50 o
   4  -8  11        4.28        5.83      1.72 o
   5  -8  11       55.53       51.76      2.25 o
   6  -8  11        1.56        1.06      1.13 o
   7  -8  11       12.65       12.88      1.44 o
   8  -8  11        0.00       -0.06      1.12 o
   9  -8  11        0.20       -1.13      1.13 o
  10  -8  11        1.38       -1.40      1.40 o
  11  -8  11        1.26        4.65      1.56 o
  -9  -7  11        0.06       -3.51      3.51 o
  -8  -7  11        0.01       -2.01      2.01 o
  -7  -7  11        6.22        6.61      2.38 o
  -6  -7  11       12.00       11.39      2.01 o
  -5  -7  11       55.08       52.38      3.06 o
  -4  -7  11        1.84        1.96      1.75 o
  -3  -7  11      405.39      393.63      7.64 o
  -2  -7  11       50.67       52.47      4.43 o
  -1  -7  11       26.92       22.98      2.40 o
   0  -7  11       28.54       26.69      4.22 o
   1  -7  11       13.00       15.58      2.15 o
   2  -7  11        0.04       -0.52      1.45 o
   3  -7  11       69.44       52.04      2.21 o
   4  -7  11        3.01        4.04      1.09 o
   5  -7  11        3.69        1.37      1.01 o
   6  -7  11       60.42       65.24      2.32 o
   7  -7  11        7.03        8.66      1.33 o
   8  -7  11        6.31        4.52      1.25 o
   9  -7  11       10.76       12.29      1.38 o
  10  -7  11        2.11       -1.34      1.34 o
  11  -7  11        2.83        6.37      1.95 o
 -10  -6  11        0.17       -2.12      3.67 o
  -9  -6  11        1.08       -0.41      3.35 o
  -8  -6  11        0.36       -1.41      1.84 o
  -7  -6  11       10.71       10.57      1.48 o
  -6  -6  11        0.02        0.84      1.22 o
  -5  -6  11      297.73      303.45      5.50 o
  -4  -6  11      195.95      191.27      3.87 o
  -3  -6  11      287.19      289.20      4.84 o
  -2  -6  11      100.10       95.27      2.89 o
  -1  -6  11       13.62       15.46      2.43 o
   0  -6  11       14.57       15.87      3.34 o
   1  -6  11       11.84       13.74      1.53 o
   2  -6  11      205.01      220.13      6.04 o
   3  -6  11       24.14       20.11      1.53 o
   4  -6  11       28.88       28.10      1.55 o
   5  -6  11        3.94        4.35      1.05 o
   6  -6  11      118.68      112.34      2.89 o
   7  -6  11        4.21        2.64      1.13 o
   8  -6  11       14.91        9.78      1.33 o
   9  -6  11        0.00       -1.02      1.02 o
  10  -6  11        1.72        0.49      1.34 o
  11  -6  11        0.02       -1.38      1.38 o
 -10  -5  11        0.08       -1.52      1.61 o
  -9  -5  11       10.59       12.62      2.05 o
  -8  -5  11        4.45        5.64      1.29 o
  -7  -5  11        0.73        0.56      1.18 o
  -6  -5  11       56.67       53.59      2.29 o
  -5  -5  11      278.71      280.50      6.76 o
  -4  -5  11        4.84        4.79      1.13 o
  -3  -5  11       21.99       25.65      1.78 o
  -2  -5  11       88.93       80.59      2.61 o
  -1  -5  11       22.21       18.86      1.98 o
   0  -5  11       14.99       12.99      1.20 o
   1  -5  11       25.95       26.94      1.66 o
   2  -5  11        7.80        6.08      1.11 o
   3  -5  11       20.79       23.50      1.29 o
   4  -5  11        7.19        6.02      1.03 o
   5  -5  11       54.84       52.41      1.72 o
   6  -5  11       21.81       20.92      1.67 o
   7  -5  11       66.38       74.21      2.27 o
   8  -5  11        5.53        6.05      1.25 o
   9  -5  11        3.18        1.56      1.00 o
  10  -5  11        1.22        1.76      1.38 o
  11  -5  11        0.71        4.39      1.72 o
 -11  -4  11        3.57        6.38      2.20 o
 -10  -4  11        0.89        1.76      1.75 o
  -9  -4  11        6.16        3.66      1.86 o
  -8  -4  11        3.95        3.78      1.46 o
  -7  -4  11        7.68        8.85      1.26 o
  -6  -4  11        0.77       -1.04      1.04 o
  -5  -4  11       81.86       79.61      2.40 o
  -4  -4  11      509.02      523.20      6.58 o
  -3  -4  11      195.67      194.02      3.29 o
  -2  -4  11      362.91      338.94      4.69 o
  -1  -4  11        2.58        2.21      0.99 o
   0  -4  11       30.08       26.70      1.25 o
   1  -4  11        0.01        0.30      0.83 o
   2  -4  11       20.95       20.98      1.50 o
   3  -4  11      142.72      131.37      3.08 o
   4  -4  11      218.67      221.90      3.60 o
   5  -4  11        6.23        7.40      1.22 o
   6  -4  11        2.98        3.10      0.98 o
   7  -4  11        0.07       -0.06      1.01 o
   8  -4  11       16.67       19.75      1.50 o
   9  -4  11        0.52        0.64      1.48 o
  10  -4  11        0.23       -1.12      1.52 o
  11  -4  11        1.79        0.97      1.74 o
 -11  -3  11        0.01        2.63      1.80 o
 -10  -3  11        0.02       -1.36      1.36 o
  -9  -3  11        1.01       -0.50      1.19 o
  -8  -3  11       55.91       64.49      2.16 o
  -7  -3  11        4.60        4.37      1.55 o
  -6  -3  11       31.59       36.90      1.69 o
  -5  -3  11      142.84      134.13      2.77 o
  -4  -3  11       50.38       41.04      1.57 o
  -3  -3  11      265.73      266.58      3.74 o
  -2  -3  11      127.36      123.73      2.45 o
  -1  -3  11       56.43       55.79      2.22 o
   0  -3  11        7.28        5.13      0.76 o
   1  -3  11       80.28       83.52      2.31 o
   2  -3  11       37.37       35.16      1.43 o
   3  -3  11       17.47       17.05      1.10 o
   4  -3  11       22.47       23.46      1.22 o
   5  -3  11        4.00        3.35      0.90 o
   6  -3  11       18.58       20.48      1.24 o
   7  -3  11       28.13       34.25      1.74 o
   8  -3  11        4.71        0.87      1.08 o
   9  -3  11        0.90        1.37      1.48 o
  10  -3  11        0.72        1.91      2.42 o
  11  -3  11        0.06       -0.99      1.63 o
 -11  -2  11        9.94       11.87      1.76 o
 -10  -2  11        1.25       -0.34      1.34 o
  -9  -2  11        0.03        0.95      1.34 o
  -8  -2  11       22.98       26.18      1.41 o
  -7  -2  11       37.31       40.57      1.66 o
  -6  -2  11       21.21       21.60      1.32 o
  -5  -2  11        3.04        1.14      0.94 o
  -4  -2  11       34.06       33.77      1.25 o
  -3  -2  11       14.89       15.14      0.94 o
  -2  -2  11        3.36        3.32      0.70 o
  -1  -2  11       24.15       23.72      1.49 o
   0  -2  11       74.29       82.09      1.94 o
   1  -2  11        3.65        4.42      0.81 o
   2  -2  11      922.84      932.70     10.19 o
   3  -2  11       73.03       73.54      1.82 o
   4  -2  11       34.47       33.83      1.34 o
   5  -2  11        4.60        3.56      0.90 o
   6  -2  11        0.03        0.16      0.90 o
   7  -2  11        0.06       -0.48      1.03 o
   8  -2  11        0.03       -0.90      1.10 o
   9  -2  11        3.47        1.86      1.55 o
  10  -2  11        5.16        7.34      1.81 o
 -12  -1  11        0.21       -1.45      1.46 o
 -11  -1  11        0.37        2.74      1.66 o
 -10  -1  11       21.21       27.37      2.00 o
  -9  -1  11       85.97       94.94      3.45 o
  -8  -1  11       46.74       51.90      1.75 o
  -7  -1  11       79.66       82.04      2.40 o
  -6  -1  11       20.00       21.16      1.70 o
  -5  -1  11        0.47       -0.59      0.64 o
  -4  -1  11        4.65        4.01      0.74 o
  -3  -1  11        0.27       -0.56      0.56 o
  -2  -1  11       61.06       58.99      1.44 o
  -1  -1  11       26.57       24.34      1.26 o
   0  -1  11      480.61      451.26      6.67 o
   1  -1  11      353.69      335.61      5.71 o
   2  -1  11        5.77        2.69      0.97 o
   3  -1  11        2.82        0.96      1.02 o
   4  -1  11        2.35        3.50      1.07 o
   5  -1  11        0.15        1.03      1.25 o
   6  -1  11        0.04       -1.00      1.00 o
   7  -1  11        6.08        6.02      1.39 o
   8  -1  11        0.12       -0.62      1.16 o
   9  -1  11        0.26       -1.24      1.56 o
  10  -1  11        0.47        0.84      4.79 o
 -12   0  11        1.91        2.95      1.55 o
 -11   0  11        6.26        5.89      1.86 o
 -10   0  11        2.09        3.59      1.35 o
  -9   0  11        0.95        2.19      1.30 o
  -8   0  11      329.70      336.13      4.71 o
  -7   0  11      108.34      108.25      2.71 o
  -6   0  11        0.63       -0.44      0.95 o
  -5   0  11       11.91       11.16      1.00 o
  -4   0  11        3.94        1.86      0.76 o
  -3   0  11       39.39       33.70      1.35 o
  -2   0  11       57.87       55.14      1.77 o
  -1   0  11      172.90      163.14      2.73 o
   0   0  11      155.15      152.43      3.24 o
   1   0  11      272.97      286.31      4.45 o
   2   0  11       10.07        9.10      1.13 o
   3   0  11       70.42       64.52      2.04 o
   4   0  11      273.59      306.16      4.67 o
   5   0  11        0.23       -0.96      0.99 o
   6   0  11       18.55       21.53      1.80 o
   7   0  11        2.41        2.47      1.44 o
   8   0  11        0.01        1.64      1.49 o
   9   0  11        9.44       13.19      5.30 o
  10   0  11        2.27        6.78      3.19 o
 -12   1  11        3.96        6.33      1.62 o
 -11   1  11        2.90        4.22      1.51 o
 -10   1  11       24.00       18.17      1.93 o
  -9   1  11       10.44       13.50      1.55 o
  -8   1  11       46.08       47.41      1.79 o
  -7   1  11        2.68        1.48      1.07 o
  -6   1  11        1.25        0.28      0.94 o
  -5   1  11      176.04      194.82      3.40 o
  -4   1  11      404.52      414.42      5.24 o
  -3   1  11        3.84        5.92      0.90 o
  -2   1  11      262.96      256.84      4.87 o
  -1   1  11       53.11       43.22      1.78 o
   0   1  11        8.90        8.34      1.36 o
   1   1  11        2.31       -0.38      0.95 o
   2   1  11      376.12      378.09      5.22 o
   3   1  11        3.85        2.70      1.09 o
   4   1  11       69.37       70.65      2.23 o
   5   1  11       88.94       89.88      2.66 o
   6   1  11        1.28        2.54      1.71 o
   7   1  11       10.81       12.78      2.10 o
   8   1  11        1.87       -1.55      1.71 o
   9   1  11        1.64       -1.14      5.87 o
 -12   2  11        0.74        2.75      1.52 o
 -11   2  11        8.94        8.34      1.65 o
 -10   2  11       46.91       47.14      2.21 o
  -9   2  11        1.77       -0.83      1.22 o
  -8   2  11       70.50       64.90      2.03 o
  -7   2  11        0.77       -0.99      0.99 o
  -6   2  11       39.62       38.68      1.75 o
  -5   2  11      115.26      111.02      2.57 o
  -4   2  11       65.65       74.57      2.14 o
  -3   2  11       28.69       26.69      1.49 o
  -2   2  11      643.75      606.65      9.48 o
  -1   2  11        2.88        3.25      1.16 o
   0   2  11      919.58      879.69     16.39 o
   1   2  11       34.64       29.94      2.24 o
   2   2  11      156.22      151.29      4.35 o
   3   2  11       45.32       39.17      2.64 o
   4   2  11        0.54        0.07      1.53 o
   5   2  11        3.71        4.56      1.65 o
   6   2  11        0.29        0.66      1.78 o
   7   2  11        4.58        6.58      2.07 o
   8   2  11        0.12       -0.49      1.49 o
   9   2  11        2.17        5.33      3.01 o
 -12   3  11        5.77        3.05      1.60 o
 -11   3  11        2.45        2.24      2.32 o
 -10   3  11       17.71       22.89      1.78 o
  -9   3  11        0.23       -0.34      0.83 o
  -8   3  11      121.32      130.71      3.02 o
  -7   3  11       32.56       30.93      1.66 o
  -6   3  11        0.55        0.54      1.02 o
  -5   3  11      267.17      226.37      4.36 o
  -4   3  11      229.11      231.94      4.22 o
  -3   3  11       85.24       75.60      2.98 o
  -2   3  11      539.45      520.73     11.95 o
  -1   3  11        2.14        0.87      1.76 o
   0   3  11      272.40      246.78      6.87 o
   1   3  11        0.02       -1.05      1.40 o
   2   3  11       46.34       55.12      2.73 o
   3   3  11       22.64       22.63      1.91 o
   4   3  11        0.67       -1.62      1.62 o
   5   3  11        1.56        2.70      1.61 o
   6   3  11       30.73       39.28      3.03 o
   7   3  11       14.62       22.19      2.69 o
   8   3  11        4.35        4.22      1.87 o
 -12   4  11        3.28        5.51      1.60 o
 -11   4  11       32.44       39.45      2.16 o
 -10   4  11        1.87        1.75      1.25 o
  -9   4  11       11.85       10.91      1.12 o
  -8   4  11       15.30       12.19      1.37 o
  -7   4  11       34.09       36.61      1.97 o
  -6   4  11       24.50       21.16      2.41 o
  -5   4  11        6.73        8.43      1.33 o
  -4   4  11        4.98        5.84      1.55 o
  -3   4  11      114.08      123.39      3.99 o
  -2   4  11      245.62      249.59      6.85 o
  -1   4  11        0.04       -1.73      1.73 o
   0   4  11      469.20      468.78     10.50 o
   1   4  11       32.59       40.26      2.97 o
   2   4  11        1.37        2.07      1.89 o
   3   4  11       25.84       22.88      2.49 o
   4   4  11        3.01        2.88      1.60 o
   5   4  11        0.26        0.52      1.75 o
   6   4  11        1.92        1.27      2.03 o
   7   4  11        4.27        5.43      2.24 o
   8   4  11        3.33        0.73      3.67 o
 -12   5  11        0.65        1.73      1.53 o
 -11   5  11        2.89        3.43      2.16 o
 -10   5  11        0.11       -1.34      1.34 o
  -9   5  11       39.84       37.67      2.03 o
  -8   5  11        9.72       12.91      1.52 o
  -7   5  11        0.94        2.83      1.18 o
  -6   5  11      316.38      306.11      5.03 o
  -5   5  11       50.50       41.74      2.08 o
  -4   5  11       61.35       70.47      3.17 o
  -3   5  11       20.61       15.28      1.84 o
  -2   5  11        1.19       -1.52      1.52 o
  -1   5  11       42.09       41.55      3.15 o
   0   5  11       98.21       86.65      4.31 o
   1   5  11       11.33        9.20      2.33 o
   2   5  11       70.60       54.11      3.52 o
   3   5  11        3.87        3.44      1.97 o
   4   5  11       10.66       11.27      2.13 o
   5   5  11        1.23       -1.90      2.33 o
   6   5  11        0.25       -1.36      3.73 o
   7   5  11        2.74        2.60      2.11 o
 -12   6  11        5.32        3.37      1.86 o
 -11   6  11        0.02       -1.06      1.55 o
 -10   6  11       15.79       16.18      1.98 o
  -9   6  11        6.43        4.25      1.25 o
  -8   6  11        1.98        1.56      1.47 o
  -7   6  11        7.26        6.88      1.47 o
  -6   6  11      111.19      111.38      3.64 o
  -5   6  11        6.42        9.16      2.14 o
  -4   6  11       37.14       29.00      1.78 o
  -3   6  11       18.70        6.49      2.09 o
  -2   6  11        3.62        2.94      1.99 o
  -1   6  11      101.90       92.24      4.42 o
   0   6  11       11.20       10.38      3.77 o
   1   6  11        4.86        5.81      2.07 o
   2   6  11        6.55        7.96      1.95 o
   3   6  11        3.50        4.49      2.03 o
   4   6  11        0.00       -0.37      2.39 o
   5   6  11        0.29        2.17      2.46 o
   6   6  11        3.54        0.70      3.43 o
 -12   7  11        0.01       -1.56      1.62 o
 -11   7  11        4.06        1.93      1.56 o
 -10   7  11        0.09       -1.10      1.10 o
  -9   7  11        5.33        4.98      1.48 o
  -8   7  11       11.53        7.92      1.83 o
  -7   7  11       16.03       17.76      1.94 o
  -6   7  11       27.58       30.75      2.29 o
  -5   7  11       15.06       16.02      1.74 o
  -4   7  11       26.26       21.46      2.63 o
  -3   7  11       24.32       27.25      3.01 o
  -2   7  11       11.95       19.13      2.60 o
  -1   7  11        1.57        0.82      2.07 o
   0   7  11       13.32       20.35      3.74 o
   1   7  11       35.09       46.54      4.41 o
   2   7  11       89.83       95.80      4.50 o
   3   7  11        2.11       -1.82      3.04 o
   4   7  11        0.95        1.13      2.65 o
   5   7  11        1.98       -1.59      4.85 o
 -11   8  11        2.85        6.32      2.44 o
 -10   8  11        8.05        8.95      1.82 o
  -9   8  11        0.01       -1.55      1.55 o
  -8   8  11        3.20        6.77      1.74 o
  -7   8  11        0.00        1.13      1.54 o
  -6   8  11        3.52        1.13      1.70 o
  -5   8  11       46.30       58.91      4.78 o
  -4   8  11       18.08       22.86      2.83 o
  -3   8  11        3.04        5.04      2.11 o
  -2   8  11       46.91       61.72     10.03 o
  -1   8  11        1.06        3.10      2.04 o
   0   8  11        8.51        9.65      2.36 o
   1   8  11        3.08        4.96      2.05 o
   2   8  11        3.83       10.13      2.81 o
   3   8  11        0.01       -1.42      2.22 o
   4   8  11        1.95       -2.94      3.26 o
 -11   9  11        6.47        6.52      2.54 o
 -10   9  11        0.27        0.65      1.71 o
  -9   9  11        9.70       14.50      2.56 o
  -8   9  11        0.01       -1.61      1.61 o
  -7   9  11        7.97       14.12      3.35 o
  -6   9  11       13.29        8.13      3.10 o
  -5   9  11       10.84       12.27      3.29 o
  -4   9  11       13.14       12.14      3.30 o
  -3   9  11        2.54        0.07      2.09 o
  -2   9  11        0.54       -1.90      1.90 o
  -1   9  11        2.76       -0.51      2.20 o
   0   9  11        0.05       -1.10      2.42 o
   1   9  11       21.32       24.33      3.62 o
   2   9  11        1.59        6.65      2.95 o
   3   9  11        0.20       -3.43      3.43 o
 -10  10  11        0.54       -1.70      1.70 o
  -9  10  11        1.06        0.01      2.81 o
  -8  10  11        0.21       -2.52      2.52 o
  -7  10  11        2.12       -0.07      2.93 o
  -6  10  11        9.11       11.43      4.41 o
  -5  10  11       20.67       16.49      3.75 o
  -4  10  11        5.76        5.07      5.75 o
  -3  10  11        4.20       -0.10      2.08 o
  -2  10  11       43.10       58.87      4.18 o
  -1  10  11        0.04        0.71      2.25 o
   0  10  11       15.39        7.92      5.07 o
   1  10  11        0.35        1.91      2.74 o
   2  10  11        0.85       -3.79      3.79 o
 -10  11  11       12.72       18.19      4.45 o
  -9  11  11       10.99       13.34      3.61 o
  -8  11  11       23.73       21.19      4.06 o
  -7  11  11        0.92        3.52      3.12 o
  -6  11  11        2.12        0.43      2.85 o
  -5  11  11        0.02       -0.38      2.94 o
  -4  11  11        0.06       -0.39      2.96 o
  -3  11  11        2.36       14.12      6.29 o
  -2  11  11        0.78        1.41      2.50 o
  -1  11  11        0.28        1.53      3.05 o
   0  11  11        9.21        9.70      4.49 o
   1  11  11        0.09       -2.21      2.90 o
  -8  12  11        0.91       -1.22      4.00 o
  -7  12  11       29.42       35.69      6.49 o
  -6  12  11       12.53       17.05      4.08 o
  -5  12  11        2.81        5.96      3.48 o
  -4  12  11        6.28        6.72      3.67 o
  -3  12  11        2.47        4.54      3.61 o
  -2  12  11       14.36       18.53      3.96 o
  -1  12  11        5.17        6.52      3.38 o
  -6  13  11        0.04        0.33      4.81 o
  -5  13  11       11.45       13.50      5.79 o
  -4  13  11        0.48        2.04      4.98 o
   1 -16  12        0.05       -0.79      3.27 o
   2 -16  12        0.05        0.02      3.34 o
   3 -16  12        1.52       -4.20      4.41 o
   4 -16  12        2.67       -2.45      4.28 o
   5 -16  12        0.04       -0.65      4.28 o
   6 -16  12        0.12        3.60      3.42 o
   7 -16  12        4.60        9.67      3.78 o
  -1 -15  12        3.98       -1.06      4.49 o
   0 -15  12        0.34        1.02      4.28 o
   1 -15  12       13.73       14.54      3.98 o
   2 -15  12        0.06        2.43      3.47 o
   3 -15  12        1.92       -1.59      4.41 o
   4 -15  12        0.28        2.65      4.77 o
   5 -15  12        0.52       -1.39      3.59 o
   6 -15  12        0.34       -0.20      2.85 o
   7 -15  12       25.56       34.19      6.04 o
   8 -15  12        0.27       -2.62      2.62 o
  -3 -14  12        1.89        1.43      4.41 o
  -2 -14  12       15.21        8.61      4.57 o
  -1 -14  12        4.45        8.93      4.77 o
   0 -14  12        3.18        6.35      3.29 o
   1 -14  12        2.78        3.99      3.05 o
   2 -14  12       26.87       30.03      5.36 o
   3 -14  12       45.68       51.74      5.98 o
   4 -14  12        4.65        9.10      4.73 o
   5 -14  12        2.81        3.59      4.28 o
   6 -14  12        4.83        3.15      2.92 o
   7 -14  12        0.05       -2.06      2.06 o
   8 -14  12        3.58        6.87      2.54 o
   9 -14  12        0.03        4.55      2.52 o
  -4 -13  12       15.52       14.03      5.14 o
  -3 -13  12        1.72       -2.57      3.75 o
  -2 -13  12       14.38       23.82      5.55 o
  -1 -13  12        4.54        6.28      4.36 o
   0 -13  12       14.05       13.08      3.96 o
   1 -13  12       39.87       45.42      4.60 o
   2 -13  12       31.69       33.98      4.42 o
   3 -13  12        0.10        1.99      2.84 o
   4 -13  12        0.54        0.19      2.58 o
   5 -13  12        0.42        0.80      2.37 o
   6 -13  12        0.61       -0.63      2.08 o
   7 -13  12        2.23       -0.01      2.12 o
   8 -13  12        1.61        3.08      3.01 o
   9 -13  12        0.42        0.42      2.15 o
  10 -13  12        0.03        0.86      4.24 o
  -5 -12  12        3.50        3.06      4.28 o
  -4 -12  12       18.18       19.62      4.90 o
  -3 -12  12        1.13        2.90      3.96 o
  -2 -12  12       22.67       29.05      5.22 o
  -1 -12  12       38.37       35.71      4.18 o
   0 -12  12        0.07        4.58      2.78 o
   1 -12  12       30.64       29.58      7.10 o
   2 -12  12       57.81       57.12     11.42 o
   3 -12  12        4.76        0.78      2.57 o
   4 -12  12        0.01       -1.33      2.29 o
   5 -12  12        1.25       -1.62      2.19 o
   6 -12  12        1.43        0.75      2.00 o
   7 -12  12       24.80       24.63      2.92 o
   8 -12  12        2.13        2.92      1.88 o
   9 -12  12        4.70        8.41      2.07 o
  10 -12  12        5.48        7.94      2.56 o
  -6 -11  12        1.13        7.63      4.04 o
  -5 -11  12        1.10        0.33      3.55 o
  -4 -11  12       18.68       18.32      4.57 o
  -3 -11  12        5.31        5.10      3.79 o
  -2 -11  12        2.07        2.53      3.67 o
  -1 -11  12       36.51       46.45      4.46 o
   0 -11  12        7.68        6.02      2.94 o
   1 -11  12        0.49        1.40      2.60 o
   2 -11  12        0.42       -2.46      3.22 o
   3 -11  12        0.07       -2.44      2.44 o
   4 -11  12        0.43       -0.96      2.77 o
   5 -11  12        5.31       10.15      2.28 o
   6 -11  12        0.64        0.09      1.92 o
   7 -11  12       33.65       40.48      4.89 o
   8 -11  12        1.04       -0.41      2.01 o
   9 -11  12       42.66       52.76      3.28 o
  10 -11  12        7.13       10.28      1.94 o
  -7 -10  12       15.59       16.77      4.45 o
  -6 -10  12        6.53       10.16      4.12 o
  -5 -10  12        1.30        0.33      3.35 o
  -4 -10  12        5.18        5.55      3.67 o
  -3 -10  12        6.19        3.94      2.92 o
  -2 -10  12       75.14       89.15      5.70 o
  -1 -10  12        5.76        7.64      3.04 o
   0 -10  12       10.82        8.36      2.75 o
   1 -10  12      214.50      200.33      8.16 o
   2 -10  12       42.42       43.24      4.00 o
   3 -10  12       40.13       41.01      3.98 o
   4 -10  12       28.05       31.82      3.61 o
   5 -10  12        0.14       -1.29      1.48 o
   6 -10  12       11.07       11.71      1.92 o
   7 -10  12        5.28        6.45      1.81 o
   8 -10  12        6.85        4.23      1.80 o
   9 -10  12       18.36       22.45      2.31 o
  10 -10  12        3.80        2.01      1.52 o
  -8  -9  12        6.47        5.26      3.55 o
  -7  -9  12        0.47        1.26      3.14 o
  -6  -9  12        1.85        3.10      3.35 o
  -5  -9  12        6.90        6.98      3.67 o
  -4  -9  12        7.75        7.78      2.98 o
  -3  -9  12        9.01        6.07      3.14 o
  -2  -9  12       22.53       22.86      3.23 o
  -1  -9  12        5.71        6.61      2.62 o
   0  -9  12       70.10       60.82      4.49 o
   1  -9  12      147.40      159.76      7.17 o
   2  -9  12       25.81       28.61      3.37 o
   3  -9  12        5.25        6.06      2.61 o
   4  -9  12        8.16       10.04      2.07 o
   5  -9  12       14.30       14.90      1.94 o
   6  -9  12       35.83       33.01      2.38 o
   7  -9  12        1.78        0.79      1.48 o
   8  -9  12        1.30        1.08      1.56 o
   9  -9  12        0.57        1.09      1.78 o
  10  -9  12        0.13       -2.15      2.15 o
  11  -9  12        0.84       -1.06      2.23 o
  -8  -8  12       12.22       15.70      2.93 o
  -7  -8  12        9.37        5.64      2.58 o
  -6  -8  12        8.39        9.61      2.60 o
  -5  -8  12        3.92        2.47      1.80 o
  -4  -8  12       10.12        6.80      1.99 o
  -3  -8  12        0.06       -1.66      1.66 o
  -2  -8  12        0.98        3.63      2.32 o
  -1  -8  12       13.22       14.82      2.86 o
   0  -8  12        6.33        7.27      2.58 o
   1  -8  12        0.02       -3.25      4.32 o
   2  -8  12        0.59       -0.30      2.12 o
   3  -8  12       29.25       26.35      2.69 o
   4  -8  12      279.52      277.67      6.08 o
   5  -8  12       12.75       16.19      1.92 o
   6  -8  12       21.42       18.48      2.00 o
   7  -8  12        7.48        7.27      1.75 o
   8  -8  12        8.79        5.04      1.72 o
   9  -8  12        3.45        2.88      1.57 o
  10  -8  12        1.09       -2.03      2.03 o
  11  -8  12        2.53       -2.24      2.24 o
  -9  -7  12        0.25        1.07      1.73 o
  -8  -7  12        8.70       10.53      2.77 o
  -7  -7  12        4.20        6.10      2.50 o
  -6  -7  12        0.26        0.69      1.57 o
  -5  -7  12       17.17       21.22      2.34 o
  -4  -7  12      158.61      150.46      5.05 o
  -3  -7  12       66.79       69.76      3.09 o
  -2  -7  12       14.22       12.61      2.19 o
  -1  -7  12        4.80        2.39      2.25 o
   0  -7  12       67.97       57.89      4.12 o
   1  -7  12        7.54        5.64      2.32 o
   2  -7  12        1.65       -0.36      1.44 o
   3  -7  12       14.14       18.35      2.25 o
   4  -7  12       26.39       26.54      2.07 o
   5  -7  12       35.68       37.65      2.35 o
   6  -7  12        3.04        1.91      1.27 o
   7  -7  12        1.38        2.84      1.20 o
   8  -7  12       12.20       10.84      1.61 o
   9  -7  12        3.08        1.08      1.31 o
  10  -7  12        0.04        0.12      2.13 o
  11  -7  12        0.00       -3.98      3.98 o
  -9  -6  12        0.45        1.84      3.79 o
  -8  -6  12        9.62        9.86      2.63 o
  -7  -6  12        0.04       -1.56      1.56 o
  -6  -6  12        0.19       -1.55      1.55 o
  -5  -6  12       17.38       16.28      2.17 o
  -4  -6  12        0.03       -1.12      1.52 o
  -3  -6  12      204.72      203.26      5.04 o
  -2  -6  12       10.46        6.77      1.88 o
  -1  -6  12      116.15      110.70      4.31 o
   0  -6  12       66.22       65.76      4.41 o
   1  -6  12       13.35        8.62      2.31 o
   2  -6  12        1.57        4.26      1.57 o
   3  -6  12       33.88       30.67      2.51 o
   4  -6  12       10.33        8.04      1.32 o
   5  -6  12        5.49        1.56      1.12 o
   6  -6  12        0.05       -1.04      1.04 o
   7  -6  12       11.33        7.06      1.32 o
   8  -6  12        0.91       -1.08      1.08 o
   9  -6  12        1.59       -0.14      1.14 o
  10  -6  12        2.67        2.42      2.11 o
  11  -6  12        1.12        6.33      3.41 o
 -10  -5  12        3.32        8.08      4.16 o
  -9  -5  12        1.31       -2.04      3.30 o
  -8  -5  12        0.64        2.06      1.25 o
  -7  -5  12       43.48       45.71      2.18 o
  -6  -5  12       25.99       25.90      1.78 o
  -5  -5  12        1.47        0.58      1.24 o
  -4  -5  12        0.66       -0.73      1.18 o
  -3  -5  12       18.48       18.03      1.50 o
  -2  -5  12      294.18      277.66      6.96 o
  -1  -5  12      150.70      147.06      4.80 o
   0  -5  12       28.20       26.76      2.99 o
   1  -5  12       74.93       75.38      3.47 o
   2  -5  12        1.17       -0.21      1.37 o
   3  -5  12      228.78      221.16      4.43 o
   4  -5  12        0.33       -0.33      0.97 o
   5  -5  12       19.86       19.31      1.91 o
   6  -5  12        0.03       -1.05      1.05 o
   7  -5  12        0.20       -1.09      1.09 o
   8  -5  12        2.17        3.51      1.20 o
   9  -5  12        0.38        0.28      1.21 o
  10  -5  12        0.18        0.70      2.50 o
 -10  -4  12        0.70        2.27      1.82 o
  -9  -4  12        6.13        7.02      1.90 o
  -8  -4  12        0.77        3.04      1.24 o
  -7  -4  12       15.64       13.58      1.77 o
  -6  -4  12       45.38       44.57      2.10 o
  -5  -4  12        2.12        1.32      1.20 o
  -4  -4  12      125.23      114.44      2.84 o
  -3  -4  12        6.82        7.14      1.12 o
  -2  -4  12       34.75       29.21      1.52 o
  -1  -4  12        7.31        3.94      1.49 o
   0  -4  12        3.98        5.23      1.62 o
   1  -4  12      159.23      139.94      4.56 o
   2  -4  12       11.28        7.14      1.20 o
   3  -4  12       29.91       21.83      1.43 o
   4  -4  12      179.12      179.05      3.51 o
   5  -4  12       13.89       15.00      1.26 o
   6  -4  12        6.20        4.37      1.11 o
   7  -4  12       24.73       26.13      1.65 o
   8  -4  12        0.18       -0.01      1.28 o
   9  -4  12        6.64        9.67      2.31 o
  10  -4  12        6.36        9.75      3.34 o
 -11  -3  12       23.88       30.75      4.35 o
 -10  -3  12        0.45        0.41      1.66 o
  -9  -3  12        4.45        6.19      1.87 o
  -8  -3  12        3.85        3.86      1.28 o
  -7  -3  12       32.67       36.34      1.95 o
  -6  -3  12      241.27      246.06      4.73 o
  -5  -3  12       52.51       49.03      2.11 o
  -4  -3  12       21.78       16.12      1.28 o
  -3  -3  12        6.02        3.96      0.95 o
  -2  -3  12      391.14      396.73      5.70 o
  -1  -3  12      197.85      203.37      6.41 o
   0  -3  12       47.92       44.58      3.55 o
   1  -3  12      161.38      162.83      5.17 o
   2  -3  12      155.15      162.38      3.81 o
   3  -3  12      107.28      100.07      2.59 o
   4  -3  12       60.63       64.70      1.97 o
   5  -3  12       33.05       34.11      1.55 o
   6  -3  12       66.45       56.19      2.82 o
   7  -3  12        6.15        7.76      1.46 o
   8  -3  12       14.02       12.83      1.61 o
   9  -3  12        0.31        0.59      1.75 o
  10  -3  12        5.80        6.33      3.10 o
 -11  -2  12        0.07        1.37      2.13 o
 -10  -2  12        2.04        3.04      1.80 o
  -9  -2  12       69.54       87.01      4.75 o
  -8  -2  12       37.94       40.40      2.21 o
  -7  -2  12      251.05      242.37      4.35 o
  -6  -2  12       12.41        9.79      1.31 o
  -5  -2  12       44.17       44.49      2.13 o
  -4  -2  12        1.46       -0.40      0.79 o
  -3  -2  12        1.52        1.31      0.76 o
  -2  -2  12      126.54      118.87      2.95 o
  -1  -2  12        3.79        4.52      0.85 o
   0  -2  12      143.75      139.10      3.57 o
   1  -2  12      708.51      688.54     12.29 o
   2  -2  12       39.23       42.33      1.93 o
   3  -2  12      291.21      314.85      4.44 o
   4  -2  12       42.51       40.11      1.82 o
   5  -2  12       64.53       61.87      2.27 o
   6  -2  12       32.77       30.70      2.15 o
   7  -2  12        1.34        2.58      2.17 o
   8  -2  12        0.53       -1.62      1.62 o
   9  -2  12        0.18       -1.34      1.34 o
  10  -2  12        1.85       -0.36      2.82 o
 -11  -1  12       28.76       34.84      2.64 o
 -10  -1  12       12.42       15.91      2.13 o
  -9  -1  12       83.75       87.62      2.98 o
  -8  -1  12        0.43        0.92      1.15 o
  -7  -1  12        5.60        3.45      1.26 o
  -6  -1  12      160.49      159.11      3.40 o
  -5  -1  12        1.53        0.51      0.93 o
  -4  -1  12       32.41       35.48      1.80 o
  -3  -1  12      193.18      194.80      3.78 o
  -2  -1  12       81.86       68.45      3.09 o
  -1  -1  12      108.76      102.33      3.28 o
   0  -1  12        4.29        5.12      2.42 o
   1  -1  12      116.10      111.92      3.07 o
   2  -1  12       87.44       96.13      2.79 o
   3  -1  12      472.05      481.25      9.18 o
   4  -1  12       12.24       18.34      1.84 o
   5  -1  12        0.64        1.75      1.66 o
   6  -1  12       21.37       21.75      2.45 o
   7  -1  12        3.88        2.84      1.89 o
   8  -1  12        0.03       -1.33      1.67 o
   9  -1  12        0.02       -0.93      1.44 o
 -11   0  12        0.54        0.18      1.76 o
 -10   0  12       21.89       27.18      2.00 o
  -9   0  12        0.38       -0.96      0.96 o
  -8   0  12       34.87       36.74      1.81 o
  -7   0  12        0.26       -1.03      1.03 o
  -6   0  12      105.02      100.20      2.68 o
  -5   0  12      132.15      122.48      3.35 o
  -4   0  12       17.55       24.05      1.51 o
  -3   0  12      151.82      162.85      5.28 o
  -2   0  12       69.08       60.92      2.46 o
  -1   0  12        0.19       -1.31      1.31 o
   0   0  12      320.51      346.43      6.99 o
   1   0  12      654.87      626.05     15.36 o
   2   0  12        6.32       10.22      1.33 o
   3   0  12        1.91        0.18      1.26 o
   4   0  12        0.69        3.20      1.86 o
   5   0  12       16.50       13.43      2.35 o
   6   0  12       33.14       32.16      2.80 o
   7   0  12        9.48       12.25      2.23 o
   8   0  12       11.42       16.07      2.34 o
   9   0  12       15.62       15.37      2.53 o
 -12   1  12        1.34        2.37      1.86 o
 -11   1  12        3.96        0.44      1.55 o
 -10   1  12        6.07        4.85      1.52 o
  -9   1  12       13.91       14.99      1.16 o
  -8   1  12      177.83      200.67      3.90 o
  -7   1  12       24.02       20.30      1.56 o
  -6   1  12        8.87        9.68      1.44 o
  -5   1  12        7.48        7.40      1.38 o
  -4   1  12        8.57        5.99      1.17 o
  -3   1  12        0.89        3.51      1.11 o
  -2   1  12       24.84       27.17      2.11 o
  -1   1  12        5.60        7.06      3.09 o
   0   1  12      257.12      283.78      7.50 o
   1   1  12       69.74       66.22      3.12 o
   2   1  12       60.91       56.21      2.82 o
   3   1  12       16.19       17.39      2.62 o
   4   1  12      172.67      198.32      5.13 o
   5   1  12        2.11        3.59      1.96 o
   6   1  12        6.25        3.44      2.03 o
   7   1  12        7.73       10.63      2.27 o
   8   1  12        0.16       -1.85      1.85 o
   9   1  12        4.66        5.78      1.81 o
 -12   2  12        3.54        1.79      1.81 o
 -11   2  12        1.27        4.00      1.83 o
 -10   2  12        7.78        6.50      1.70 o
  -9   2  12        1.14       -0.81      1.18 o
  -8   2  12        0.58       -1.24      1.24 o
  -7   2  12       23.33       26.96      1.85 o
  -6   2  12        2.41        2.23      2.15 o
  -5   2  12      309.42      330.04      5.44 o
  -4   2  12       44.97       50.18      2.09 o
  -3   2  12        0.15        5.57      2.00 o
  -2   2  12      523.56      552.80      9.85 o
  -1   2  12      409.08      409.54      9.51 o
   0   2  12      157.06      158.81      5.53 o
   1   2  12       18.03       13.95      2.33 o
   2   2  12        7.37       11.09      2.22 o
   3   2  12       19.47       20.44      2.06 o
   4   2  12       24.78       25.01      2.28 o
   5   2  12       11.54        8.74      2.18 o
   6   2  12        6.32        4.35      1.92 o
   7   2  12        1.19        1.26      1.94 o
   8   2  12        0.46        4.32      3.12 o
 -12   3  12        1.05        2.56      1.84 o
 -11   3  12       12.36       15.26      1.98 o
 -10   3  12        1.90       -1.46      1.46 o
  -9   3  12        3.72        1.12      1.32 o
  -8   3  12        1.68        0.38      1.33 o
  -7   3  12       69.98       67.34      2.63 o
  -6   3  12       38.47       34.08      1.96 o
  -5   3  12       47.99       48.22      2.46 o
  -4   3  12       18.48       21.24      2.07 o
  -3   3  12        3.27       11.87      1.78 o
  -2   3  12       13.68       10.92      2.28 o
  -1   3  12       52.03       48.18      3.32 o
   0   3  12        1.99        3.09      2.06 o
   1   3  12       58.18       58.43      3.99 o
   2   3  12        5.81        5.88      2.05 o
   3   3  12        7.91        6.39      3.20 o
   4   3  12       22.93       21.81      2.57 o
   5   3  12        0.95        1.11      1.91 o
   6   3  12        8.17        4.31      3.45 o
   7   3  12        1.43        3.12      2.60 o
   8   3  12        6.87       10.69      2.25 o
 -12   4  12        4.79        4.97      1.97 o
 -11   4  12        3.01        2.06      1.58 o
 -10   4  12        2.55        0.98      1.52 o
  -9   4  12        0.55       -0.73      1.20 o
  -8   4  12        2.78        3.64      1.33 o
  -7   4  12       86.41       88.34      2.98 o
  -6   4  12        7.07        4.74      1.41 o
  -5   4  12       56.28       63.26      3.53 o
  -4   4  12      157.78      158.43      5.86 o
  -3   4  12      134.67      135.37      5.15 o
  -2   4  12      143.26      105.60      4.68 o
  -1   4  12        0.39       -1.74      1.74 o
   0   4  12       33.12       19.30      3.00 o
   1   4  12        7.68        5.82      2.13 o
   2   4  12       87.66       83.10      4.33 o
   3   4  12       32.40       38.16      3.05 o
   4   4  12        6.00        7.95      2.19 o
   5   4  12       10.69        8.19      2.59 o
   6   4  12        3.41        4.73      2.75 o
   7   4  12       22.11       33.49      3.86 o
 -12   5  12        0.07       -1.82      1.82 o
 -11   5  12        0.24        0.51      1.52 o
 -10   5  12        0.08        0.68      1.54 o
  -9   5  12        6.72        8.87      1.51 o
  -8   5  12        4.20        2.12      1.55 o
  -7   5  12       10.31        6.26      1.97 o
  -6   5  12       84.39       91.46      4.21 o
  -5   5  12      118.11      138.31      5.07 o
  -4   5  12        4.89        0.36      2.37 o
  -3   5  12        0.94        0.11      1.72 o
  -2   5  12       69.22       75.63      5.07 o
  -1   5  12        0.93       -0.39      1.83 o
   0   5  12       28.95       28.91      2.85 o
   1   5  12        0.00        1.32      1.92 o
   2   5  12       87.93       94.08      4.62 o
   3   5  12       79.45       85.89      4.33 o
   4   5  12       10.26        2.93      2.02 o
   5   5  12        4.84       13.64      3.81 o
   6   5  12        2.79        0.73      5.18 o
 -11   6  12        3.26        1.74      2.12 o
 -10   6  12       38.94       50.40      3.94 o
  -9   6  12        0.02        1.22      1.83 o
  -8   6  12        0.69        0.39      1.82 o
[truncated: 106,775 more chars]
